# Supplementary material for: Circular RNA DGKB Promotes the Progression of Neuroblastoma by Targeting miR-873/GLI1 Axis
Source: Front Oncol. 2020 Jul 23;10:1104. doi: 10.3389/fonc.2020.01104 (PMC7390925; doi:10.3389/fonc.2020.01104)
Supplement: Supplementary file 1 [file Data_Sheet_1.ZIP]

Archive with 17 entries (15 files):
- Supplementary file/
- Supplementary file/P_vs_C/
- Supplementary file/P_vs_C/all_cirRNA_exp.xls
- Supplementary file/P_vs_C/all_cirRNA_exp_with_symbol.xls
- Supplementary file/P_vs_C/diff_cirRNA_exp.xls
- Supplementary file/P_vs_C/diff_cirRNA_exp_for_heatmap.pdf
- Supplementary file/P_vs_C/diff_cirRNA_exp_for_heatmap.png
- Supplementary file/P_vs_C/diff_cirRNA_exp_for_heatmap.xls
- Supplementary file/P_vs_C/diff_cirRNA_exp_with_symbol.xls
- Supplementary file/P_vs_C/volcano_plot.pdf
- Supplementary file/P_vs_C/volcano_plot.png
- Supplementary file/sample_cir_BSRP.xls
- Supplementary file/sample_cir_BSRP_PCA.pdf
- Supplementary file/sample_cir_BSRP_PCA.png
- Supplementary file/sample_cir_BSRP_boxplot.pdf
- Supplementary file/sample_cir_BSRP_boxplot.png
- Supplementary file/sample_cir_count.xls
