# Supplementary material for: Circular RNA DGKB Promotes the Progression of Neuroblastoma by Targeting miR-873/GLI1 Axis
Source: Front Oncol. 2020 Jul 23;10:1104. doi: 10.3389/fonc.2020.01104 (PMC7390925; doi:10.3389/fonc.2020.01104)
Supplement: Supplementary file 1 [file Data_Sheet_1.ZIP › Supplementary file/P_vs_C/all_cirRNA_exp.xls]

Gene_ID	Sample_146C	Sample_50C	Sample_72C	Sample_146P	Sample_50P	Sample_72P	G1	G2	G2_vs_G1_log2FoldChange	G2_vs_G1_Pvalue	G2_vs_G1_FDR
3:171713893|171734970	0	0	0	0	0	2.92898638578785	0	0.976328795262617	0.976328795262617	0.509897602297054	0.986571817811575
4:184631765|184638468	0	0	0	0	0	1.40813458608561	0	0.46937819536187	0.46937819536187	0.404368367148509	0.986571817811575
1:179341028|179350431	0	0	0	0	0	3.65278073463289	0	1.21759357821096	1.21759357821096	0.453399183446917	0.986571817811575
15:34389644|34534173	0	4.29545796108171	0	0	6.23739013794295	0	1.43181932036057	2.07913004598098	0.647310725620413	0.775785455920888	0.986571817811575
1:25225002|25228235	0	1.67469416473424	0	0	0	0	0.558231388244747	0	-0.558231388244747	0.846980062406817	0.986571817811575
17:68173943|68175091	0	2.69628137487258	0	0	0	0	0.89876045829086	0	-0.89876045829086	0.818653145511722	0.986571817811575
7:122451374|122474517	0	0	0	0	0	3.44938006573156	0	1.14979335524385	1.14979335524385	0.476742366999097	0.986571817811575
6:108355654|108366332	0	2.42895529064961	0	0	0	0	0.80965176354987	0	-0.80965176354987	0.835771864775322	0.986571817811575
1:28683583|28691709	0	2.10056564519095	0	0	3.98999132519204	3.44938006573156	0.700188548396983	2.4797904636412	1.77960191524422	0.603715466443544	0.986571817811575
Y:13393859|13414793	0	0	0	0	0	4.49192952837988	0	1.49730984279329	1.49730984279329	0.305311767089296	0.986571817811575
2:61103853|61106662	0	4.21257973227913	0	0	0	0	1.40419324409304	0	-1.40419324409304	0.630856711873428	0.986571817811575
1:220114314|220140289	0	2.42895529064961	3.98829488749201	0	0	0	2.13908339271387	0	-2.13908339271387	0.611066653254655	0.986571817811575
2:187484124|187503770	0	1.06781652900344	0	0	0	1.40813458608561	0.355938843001147	0.46937819536187	0.113439352360723	0.853390795106382	0.986571817811575
16:71745144|71745624	4.91476676978584	0	0	0	0	0	1.63825558992861	0	-1.63825558992861	0.433724873557927	0.986571817811575
1:40064227|40064559	0	2.42895529064961	0	0	0	0	0.80965176354987	0	-0.80965176354987	0.835771864775322	0.986571817811575
2:189791790|189805754	0	3.28836842371857	4.68843322222928	0	3.44972725939057	0	2.65893388198262	1.14990908646352	-1.50902479551909	0.607652902160478	0.986571817811575
5:43292474|43297166	0	2.10056564519095	0	4.09664763293302	0	3.83101610874758	0.700188548396983	2.6425545805602	1.94236603216322	0.483685764449667	0.986571817811575
10:35025132|35033273	0	2.69628137487258	0	0	0	0	0.89876045829086	0	-0.89876045829086	0.818653145511722	0.986571817811575
16:66785786|66791019	0	1.67469416473424	0	0	0	0	0.558231388244747	0	-0.558231388244747	0.846980062406817	0.986571817811575
1:28742403|28743986	0	1.06781652900344	0	0	4.38214931895973	2.10697662284786	0.355938843001147	2.16304198060253	1.80710313760138	0.575848761048176	0.986571817811575
4:26666333|26720125	0	1.67469416473424	0	0	0	0	0.558231388244747	0	-0.558231388244747	0.846980062406817	0.986571817811575
1:28690104|28693045	0	1.67469416473424	0	0	0	0	0.558231388244747	0	-0.558231388244747	0.846980062406817	0.986571817811575
5:32724698|32739030	0	1.06781652900344	0	0	0	0	0.355938843001147	0	-0.355938843001147	0.950387744151351	0.986571817811575
10:131934458|131935006	0	1.67469416473424	0	0	0	0	0.558231388244747	0	-0.558231388244747	0.846980062406817	0.986571817811575
2:113723104|113735858	0	4.12464867036808	0	4.34555882636806	0	3.21252097593758	1.37488289012269	2.51935993410188	1.14447704397919	0.80791370600192	0.986571817811575
16:3504720|3512478	0	2.10056564519095	0	0	0	0	0.700188548396983	0	-0.700188548396983	0.848845148193291	0.986571817811575
1:6576415|6577070	0	1.06781652900344	0	0	0	0	0.355938843001147	0	-0.355938843001147	0.950387744151351	0.986571817811575
16:23442477|23445961	4.44834541036303	2.9217314831801	0	0	3.44972725939057	0	2.45669229784771	1.14990908646352	-1.30678321138419	0.662432627911004	0.986571817811575
6:17507169|17513954	5.64253524207846	5.0826919647436	4.94211202789137	2.89596752408185	2.57606933595498	3.98963320484304	5.22244641157114	3.15389002162662	-2.06855638994452	0.447428582047864	0.986571817811575
6:41891794|41907287	0	1.67469416473424	0	0	0	0	0.558231388244747	0	-0.558231388244747	0.846980062406817	0.986571817811575
12:21872625|21882873	0	0	0	0	5.34713500078063	0	0	1.78237833359354	1.78237833359354	0.231356368268676	0.986571817811575
12:40908357|40959234	0	1.06781652900344	0	0	0	0	0.355938843001147	0	-0.355938843001147	0.950387744151351	0.986571817811575
1:77730618|77736158	0	0	0	0	0	3.21252097593758	0	1.07084032531253	1.07084032531253	0.495557899321037	0.986571817811575
19:805013|805187	0	1.67469416473424	0	0	0	0	0.558231388244747	0	-0.558231388244747	0.846980062406817	0.986571817811575
9:33971651|33973237	7.58202199609161	8.92020375853356	8.35095397619866	9.51634865162908	9.39021689616162	9.4456518814991	8.28439324360794	9.4507391430966	1.16634589948866	0.140705058710384	0.986571817811575
12:350621|354234	0	2.9217314831801	0	0	2.57606933595498	2.92898638578785	0.973910494393367	1.83501857391428	0.86110807952091	0.845519132853645	0.986571817811575
10:127037719|127061776	0	0	0	0	0	1.40813458608561	0	0.46937819536187	0.46937819536187	0.404368367148509	0.986571817811575
15:70980101|70984257	0	2.10056564519095	0	0	0	0	0.700188548396983	0	-0.700188548396983	0.848845148193291	0.986571817811575
1:7744835|7745022	0	1.06781652900344	0	0	0	0	0.355938843001147	0	-0.355938843001147	0.950387744151351	0.986571817811575
14:50047467|50052904	0	1.67469416473424	0	0	0	0	0.558231388244747	0	-0.558231388244747	0.846980062406817	0.986571817811575
7:139272322|139273410	4.70032374234106	0	0	0	0	0	1.56677458078035	0	-1.56677458078035	0.502412555667987	0.986571817811575
15:75876187|75879188	0	0	0	0	0	3.21252097593758	0	1.07084032531253	1.07084032531253	0.495557899321037	0.986571817811575
2:71368382|71370005	0	2.10056564519095	0	0	0	0	0.700188548396983	0	-0.700188548396983	0.848845148193291	0.986571817811575
5:22078446|22078862	0	1.06781652900344	0	0	0	0	0.355938843001147	0	-0.355938843001147	0.950387744151351	0.986571817811575
10:50519831|50590247	0	0	0	0	0	2.10697662284786	0	0.702325540949287	0.702325540949287	0.51442933401262	0.986571817811575
4:83429524|83437097	0	0	0	0	0	2.10697662284786	0	0.702325540949287	0.702325540949287	0.51442933401262	0.986571817811575
11:9428630|9429030	0	1.06781652900344	0	0	0	0	0.355938843001147	0	-0.355938843001147	0.950387744151351	0.986571817811575
8:94940327|94940829	0	0	0	0	0	2.57575125721086	0	0.85858375240362	0.85858375240362	0.522604313577417	0.986571817811575
1:197583152|197611976	4.51558449625689	0	0	0	0	0	1.50519483208563	0	-1.50519483208563	0.556035850260537	0.986571817811575
18:36248922|36260175	0	0	0	0	0	2.10697662284786	0	0.702325540949287	0.702325540949287	0.51442933401262	0.986571817811575
14:35651805|35655915	0	1.06781652900344	0	2.89596752408185	0	0	0.355938843001147	0.965322508027283	0.609383665026137	0.806982394132187	0.986571817811575
8:119793366|119802025	0	2.42895529064961	0	0	0	3.44938006573156	0.80965176354987	1.14979335524385	0.340141591693983	0.748430235930244	0.986571817811575
16:2756334|2757945	0	1.06781652900344	0	0	0	0	0.355938843001147	0	-0.355938843001147	0.950387744151351	0.986571817811575
12:51469614|51474447	0	1.06781652900344	0	0	0	0	0.355938843001147	0	-0.355938843001147	0.950387744151351	0.986571817811575
X:24503327|24505298	0	1.67469416473424	0	0	0	0	0.558231388244747	0	-0.558231388244747	0.846980062406817	0.986571817811575
7:16624983|16636455	0	2.10056564519095	0	0	0	1.40813458608561	0.700188548396983	0.46937819536187	-0.230810353035113	1	1
6:145864388|145894977	5.44971860648589	0	0	0	0	3.83101610874758	1.81657286882863	1.27700536958253	-0.539567499246103	0.847993261639995	0.986571817811575
17:50989677|50990668	0	2.10056564519095	2.92774573830374	0	0	0	1.67610379449823	0	-1.67610379449823	0.763736352864817	0.986571817811575
4:161455004|161542693	0	1.06781652900344	0	0	0	0	0.355938843001147	0	-0.355938843001147	0.950387744151351	0.986571817811575
4:173384651|173403950	0	3.11666558099063	0	0	0	0	1.03888852699688	0	-1.03888852699688	0.787686680521154	0.986571817811575
14:50462665|50475149	0	1.67469416473424	0	0	0	0	0.558231388244747	0	-0.558231388244747	0.846980062406817	0.986571817811575
19:40369908|40371873	0	1.06781652900344	0	0	0	0	0.355938843001147	0	-0.355938843001147	0.950387744151351	0.986571817811575
19:36255277|36255586	0	2.10056564519095	0	0	0	0	0.700188548396983	0	-0.700188548396983	0.848845148193291	0.986571817811575
17:38361711|38368050	0	0	3.82968824499264	4.55777791415599	4.38214931895973	0	1.27656274833088	2.97997574437191	1.70341299604103	0.671170174422167	0.986571817811575
3:121157504|121233688	3.22228472983132	1.67469416473424	0	0	0	0	1.63232629818852	0	-1.63232629818852	0.746362351149624	0.986571817811575
14:103675552|103675756	0	1.67469416473424	0	0	0	0	0.558231388244747	0	-0.558231388244747	0.846980062406817	0.986571817811575
15:84687625|84691644	4.81152596050496	3.11666558099063	3.82968824499264	4.55777791415599	0	3.44938006573156	3.91929326216274	2.66905265996252	-1.25024060220023	0.924355274084738	0.986571817811575
6:110997183|111015856	0	1.06781652900344	0	0	0	0	0.355938843001147	0	-0.355938843001147	0.950387744151351	0.986571817811575
11:65505020|65505831	0	1.06781652900344	0	0	0	0	0.355938843001147	0	-0.355938843001147	0.950387744151351	0.986571817811575
7:65167749|65170361	0	1.67469416473424	2.10588002770033	0	0	0	1.26019139747819	0	-1.26019139747819	0.826582974203407	0.986571817811575
16:3988994|3993510	0	1.06781652900344	0	0	0	0	0.355938843001147	0	-0.355938843001147	0.950387744151351	0.986571817811575
11:78465876|78478683	0	1.06781652900344	0	0	0	0	0.355938843001147	0	-0.355938843001147	0.950387744151351	0.986571817811575
14:103753000|103757751	0	1.06781652900344	0	0	0	0	0.355938843001147	0	-0.355938843001147	0.950387744151351	0.986571817811575
1:37987573|37987836	0	0	3.65146607364171	0	0	0	1.21715535788057	0	-1.21715535788057	0.743959772888332	0.986571817811575
16:74472349|74477533	0	1.67469416473424	0	0	0	0	0.558231388244747	0	-0.558231388244747	0.846980062406817	0.986571817811575
20:21340721|21346550	5.61213604318846	6.13060713118827	6.9064780547857	5.80139544153991	6.03387810925841	6.6232572206871	6.21640707638748	6.15284359049514	-0.0635634858923373	0.894890974503958	0.986571817811575
14:45120887|45121620	0	1.06781652900344	0	0	0	0	0.355938843001147	0	-0.355938843001147	0.950387744151351	0.986571817811575
9:123179007|123179067	0	0	0	4.55777791415599	0	0	0	1.51925930471866	1.51925930471866	0.388327980769612	0.986571817811575
10:16752539|16764510	0	1.67469416473424	0	0	0	0	0.558231388244747	0	-0.558231388244747	0.846980062406817	0.986571817811575
8:66471430|66473938	5.26666905865432	3.58045708721533	0	6.40538974105426	5.66195708868165	3.98963320484304	2.94904204862322	5.35232667819298	2.40328462956977	0.549356184622659	0.986571817811575
2:203208637|203209322	0	3.44179221446726	0	5.18740605305998	0	0	1.14726407148909	1.72913535101999	0.581871279530906	0.702175094040117	0.986571817811575
8:86528536|86537646	3.63892824029687	2.69628137487258	0	0	0	0	2.11173653838982	0	-2.11173653838982	0.640487500275428	0.986571817811575
4:147864846|147881932	0	1.67469416473424	5.01764242293766	6.70175523421125	0	0	2.2307788625573	2.23391841140375	0.00313954884644962	0.434861529602477	0.986571817811575
22:29957036|29979052	0	3.28836842371857	0	0	0	3.21252097593758	1.09612280790619	1.07084032531253	-0.0252824825936633	0.86531025291052	0.986571817811575
1:120620355|120646928	0	5.03524964404898	0	0	0	0	1.67841654801633	0	-1.67841654801633	0.39404600480925	0.986571817811575
2:55666991|55667958	0	1.67469416473424	0	0	0	0	0.558231388244747	0	-0.558231388244747	0.846980062406817	0.986571817811575
10:92111076|92181019	0	3.7069550465052	0	0	0	0	1.2356516821684	0	-1.2356516821684	0.722141502565712	0.986571817811575
21:36263546|36277100	0	2.42895529064961	0	0	0	0	0.80965176354987	0	-0.80965176354987	0.835771864775322	0.986571817811575
14:73893797|73898262	0	1.06781652900344	0	0	0	0	0.355938843001147	0	-0.355938843001147	0.950387744151351	0.986571817811575
11:45181761|45183123	0	0	3.98829488749201	0	0	0	1.329431629164	0	-1.329431629164	0.689670714956206	0.986571817811575
5:100856103|100895785	0	4.21257973227913	0	0	0	0	1.40419324409304	0	-1.40419324409304	0.630856711873428	0.986571817811575
11:61329363|61330074	0	2.10056564519095	0	0	0	0	0.700188548396983	0	-0.700188548396983	0.848845148193291	0.986571817811575
5:178224642|178230099	0	0	0	0	0	1.40813458608561	0	0.46937819536187	0.46937819536187	0.404368367148509	0.986571817811575
10:7276892|7381949	0	2.42895529064961	0	0	0	2.57575125721086	0.80965176354987	0.85858375240362	0.0489319888537501	0.859420202799696	0.986571817811575
12:93394609|93395533	1.62440936937353	2.42895529064961	2.92774573830374	0	0	2.10697662284786	2.32703679944229	0.702325540949287	-1.62471125849301	0.975271200922751	1
7:77618480|77627675	0	0	0	0	3.44972725939057	0	0	1.14990908646352	1.14990908646352	0.653558679164696	0.986571817811575
19:10491577|10492262	0	0	0	0	0	1.40813458608561	0	0.46937819536187	0.46937819536187	0.404368367148509	0.986571817811575
3:197826878|197832317	0	1.06781652900344	0	0	0	0	0.355938843001147	0	-0.355938843001147	0.950387744151351	0.986571817811575
4:3086939|3107423	6.96518365640361	6.80377069792509	7.33336310335541	5.95913448265296	5.92023463689671	6.69410219088767	7.03410581922804	6.19115710347911	-0.842948715748923	0.644747604570809	0.986571817811575
9:114636990|114638726	3.86200840522847	3.28836842371857	0	0	0	0	2.38345894298235	0	-2.38345894298235	0.548832870528877	0.986571817811575
5:57230846|57231321	6.10229432322696	6.13060713118827	0	6.03197510975544	6.78383402670407	5.79649260700566	4.07763381813841	6.20410058115506	2.12646676301665	0.77995887784093	0.986571817811575
14:34575756|34593150	0	1.67469416473424	0	0	0	0	0.558231388244747	0	-0.558231388244747	0.846980062406817	0.986571817811575
7:92343024|92352642	3.86200840522847	3.11666558099063	4.13117892293027	0	0	0	3.70328430304979	0	-3.70328430304979	0.315717276347892	0.986571817811575
17:19838501|19845377	0	1.06781652900344	0	0	0	0	0.355938843001147	0	-0.355938843001147	0.950387744151351	0.986571817811575
7:92225720|92234923	3.63892824029687	0	5.87849347416082	0	0	0	3.17247390481923	0	-3.17247390481923	0.100350652049294	0.986571817811575
8:81029996|81070170	0	4.03100843212789	0	0	0	0	1.34366947737596	0	-1.34366947737596	0.667771941936656	0.986571817811575
7:130547674|130552430	0	1.67469416473424	0	0	0	0	0.558231388244747	0	-0.558231388244747	0.846980062406817	0.986571817811575
15:42817032|42830078	0	3.44179221446726	0	0	0	0	1.14726407148909	0	-1.14726407148909	0.757175506934925	0.986571817811575
13:102616396|102623040	0	2.42895529064961	0	4.55777791415599	0	0	0.80965176354987	1.51925930471866	0.709607541168793	0.717562713950857	0.986571817811575
5:173108624|173123202	0	2.9217314831801	0	0	0	2.10697662284786	0.973910494393367	0.702325540949287	-0.27158495344408	1	1
3:65429520|65448057	0	1.06781652900344	0	0	0	0	0.355938843001147	0	-0.355938843001147	0.950387744151351	0.986571817811575
2:42057395|42057582	0	1.06781652900344	0	0	0	0	0.355938843001147	0	-0.355938843001147	0.950387744151351	0.986571817811575
13:102805307|102821132	0	1.06781652900344	0	0	0	0	0.355938843001147	0	-0.355938843001147	0.950387744151351	0.986571817811575
14:35312881|35314455	0	1.67469416473424	0	0	0	0	0.558231388244747	0	-0.558231388244747	0.846980062406817	0.986571817811575
1:233090061|233139855	0	2.10056564519095	0	0	0	0	0.700188548396983	0	-0.700188548396983	0.848845148193291	0.986571817811575
8:67093543|67095732	3.51295953243616	3.82325005399539	4.59288859363723	0	0	3.44938006573156	3.97636606002293	1.14979335524385	-2.82657270477907	0.750449087122517	0.986571817811575
1:42227883|42278672	0	2.9217314831801	0	0	0	0	0.973910494393367	0	-0.973910494393367	0.802285027372859	0.986571817811575
11:17097057|17099969	0	2.9217314831801	0	0	0	0	0.973910494393367	0	-0.973910494393367	0.802285027372859	0.986571817811575
12:101079193|101099720	0	0	0	0	0	2.10697662284786	0	0.702325540949287	0.702325540949287	0.51442933401262	0.986571817811575
1:97515726|97573970	0	4.12464867036808	0	0	0	0	1.37488289012269	0	-1.37488289012269	0.649369156212544	0.986571817811575
3:183866625|183868060	0	2.10056564519095	4.59288859363723	0	2.57606933595498	0	2.23115141294273	0.85868977865166	-1.37246163429107	0.647723868802417	0.986571817811575
12:70656704|70684783	0	1.06781652900344	0	0	0	0	0.355938843001147	0	-0.355938843001147	0.950387744151351	0.986571817811575
8:67238343|67238893	0	1.06781652900344	0	0	0	0	0.355938843001147	0	-0.355938843001147	0.950387744151351	0.986571817811575
13:72743537|72747111	0	1.06781652900344	0	0	0	0	0.355938843001147	0	-0.355938843001147	0.950387744151351	0.986571817811575
12:76821058|76822531	3.37493044230478	3.28836842371857	0	0	4.69017349540375	0	2.22109962200778	1.56339116513458	-0.6577084568732	0.910827613645724	0.986571817811575
15:89113725|89116521	6.75865891656907	5.58913753305884	5.5113457649857	7.8234948771192	7.4488141200663	7.40685687302951	5.9530474048712	7.55972195673834	1.60667455186713	0.19944725028338	0.986571817811575
6:169759838|169768171	5.3426978184899	5.21632003707861	0	4.09664763293302	0	5.61365533906671	3.51967261852284	3.23676765733324	-0.282904961189594	0.840349711097913	0.986571817811575
14:61037059|61052135	0	2.10056564519095	0	0	0	0	0.700188548396983	0	-0.700188548396983	0.848845148193291	0.986571817811575
7:100403694|100404244	0	1.67469416473424	0	0	2.57606933595498	0	0.558231388244747	0.85868977865166	0.300458390406913	1	1
22:21788257|21807846	0	0	0	0	2.57606933595498	0	0	0.85868977865166	0.85868977865166	0.743523581623564	0.986571817811575
5:71011275|71128753	2.85787701725645	0	0	0	0	0	0.952625672418817	0	-0.952625672418817	0.805931411544399	0.986571817811575
3:129860940|129880559	0	2.10056564519095	0	0	0	0	0.700188548396983	0	-0.700188548396983	0.848845148193291	0.986571817811575
17:59573740|59579879	0	2.10056564519095	0	0	0	2.10697662284786	0.700188548396983	0.702325540949287	0.00213699255230337	0.884120926032662	0.986571817811575
1:40753247|40754371	0	1.06781652900344	0	0	0	0	0.355938843001147	0	-0.355938843001147	0.950387744151351	0.986571817811575
15:34927035|34938813	0	2.42895529064961	0	0	0	2.92898638578785	0.80965176354987	0.976328795262617	0.166677031712747	0.816179169064192	0.986571817811575
2:86688232|86701945	0	1.67469416473424	0	0	0	0	0.558231388244747	0	-0.558231388244747	0.846980062406817	0.986571817811575
5:138886212|138887642	0	4.37383264331362	0	0	3.44972725939057	1.40813458608561	1.45794421443787	1.61928728182539	0.16134306738752	0.856120349569463	0.986571817811575
15:28260777|28263169	0	2.10056564519095	0	0	0	2.10697662284786	0.700188548396983	0.702325540949287	0.00213699255230337	0.884120926032662	0.986571817811575
14:50200953|50204409	0	2.9217314831801	0	0	0	0	0.973910494393367	0	-0.973910494393367	0.802285027372859	0.986571817811575
18:9396280|9396546	0	2.10056564519095	0	0	0	0	0.700188548396983	0	-0.700188548396983	0.848845148193291	0.986571817811575
7:7234303|7235066	0	1.67469416473424	0	0	0	0	0.558231388244747	0	-0.558231388244747	0.846980062406817	0.986571817811575
12:53019910|53022627	0	0	0	0	2.57606933595498	0	0	0.85868977865166	0.85868977865166	0.743523581623564	0.986571817811575
8:130079902|130092143	5.26666905865432	4.51886033547725	5.01764242293766	5.05385632729275	5.51311654242192	2.10697662284786	4.93439060568974	4.22464983085418	-0.709740774835566	0.711136574233083	0.986571817811575
12:124347825|124363799	0	1.06781652900344	0	0	0	0	0.355938843001147	0	-0.355938843001147	0.950387744151351	0.986571817811575
10:32019858|32021287	0	1.06781652900344	0	0	0	0	0.355938843001147	0	-0.355938843001147	0.950387744151351	0.986571817811575
4:83104896|83117971	0	0	0	0	0	1.40813458608561	0	0.46937819536187	0.46937819536187	0.404368367148509	0.986571817811575
3:127022085|127022818	0	1.06781652900344	0	0	0	0	0.355938843001147	0	-0.355938843001147	0.950387744151351	0.986571817811575
18:6080881|6093528	0	1.67469416473424	0	0	0	0	0.558231388244747	0	-0.558231388244747	0.846980062406817	0.986571817811575
1:70043954|70089819	0	0	4.86240781825688	0	0	0	1.62080260608563	0	-1.62080260608563	0.468153403795233	0.986571817811575
8:41612274|41612844	0	0	0	3.79564845737629	0	0	0	1.26521615245876	1.26521615245876	0.538082615437043	0.986571817811575
7:95273899|95284330	0	1.06781652900344	0	0	0	0	0.355938843001147	0	-0.355938843001147	0.950387744151351	0.986571817811575
10:97235217|97259628	3.96181908444498	0	0	0	0	0	1.32060636148166	0	-1.32060636148166	0.679841731619192	0.986571817811575
5:112818966|112828972	0	1.67469416473424	3.65146607364171	0	0	0	1.77538674612532	0	-1.77538674612532	0.704371006004969	0.986571817811575
3:46532773|46545253	0	1.06781652900344	0	0	0	0	0.355938843001147	0	-0.355938843001147	0.950387744151351	0.986571817811575
2:168715001|168717978	0	1.67469416473424	0	0	0	0	0.558231388244747	0	-0.558231388244747	0.846980062406817	0.986571817811575
2:97813971|97833426	3.05155605186708	2.69628137487258	0	0	0	3.65278073463289	1.91594580891322	1.21759357821096	-0.698352230702257	0.857832325889507	0.986571817811575
12:109175931|109179297	0	0	0	0	0	1.40813458608561	0	0.46937819536187	0.46937819536187	0.404368367148509	0.986571817811575
1:212796517|212797196	0	1.06781652900344	0	0	0	0	0.355938843001147	0	-0.355938843001147	0.950387744151351	0.986571817811575
4:113500463|113517657	0	2.42895529064961	0	0	0	0	0.80965176354987	0	-0.80965176354987	0.835771864775322	0.986571817811575
7:131429033|131478677	0	1.67469416473424	0	0	0	0	0.558231388244747	0	-0.558231388244747	0.846980062406817	0.986571817811575
1:230659464|230668784	0	0	0	4.34555882636806	0	0	0	1.44851960878935	1.44851960878935	0.437752034948983	0.986571817811575
3:132456235|132473227	0	1.06781652900344	0	0	0	0	0.355938843001147	0	-0.355938843001147	0.950387744151351	0.986571817811575
7:75018972|75020149	0	2.10056564519095	0	0	0	0	0.700188548396983	0	-0.700188548396983	0.848845148193291	0.986571817811575
22:42516011|42577098	0	3.58045708721533	0	6.51108871666966	0	5.56408117828148	1.19348569573844	4.02505663165038	2.83157093591194	0.079340873022094	0.986571817811575
15:50289483|50301368	0	1.67469416473424	0	0	0	0	0.558231388244747	0	-0.558231388244747	0.846980062406817	0.986571817811575
5:131489546|131492785	0	1.67469416473424	0	0	0	0	0.558231388244747	0	-0.558231388244747	0.846980062406817	0.986571817811575
3:184304075|184304303	0	1.06781652900344	0	0	0	0	0.355938843001147	0	-0.355938843001147	0.950387744151351	0.986571817811575
2:55581567|55588956	0	2.69628137487258	3.98829488749201	0	0	2.57575125721086	2.22819208745486	0.85858375240362	-1.36960833505124	0.939354653107419	0.986571817811575
14:30715924|30734858	4.70032374234106	4.77136799270432	5.56268311266353	5.62426828604143	4.38214931895973	5.28690223199123	5.01145828256964	5.09777327899746	0.0863149964278271	0.840038228690446	0.986571817811575
16:55694010|55696337	0	1.67469416473424	0	0	0	0	0.558231388244747	0	-0.558231388244747	0.846980062406817	0.986571817811575
10:92091830|92181019	0	1.67469416473424	0	0	0	0	0.558231388244747	0	-0.558231388244747	0.846980062406817	0.986571817811575
19:19526182|19527770	0	3.11666558099063	3.98829488749201	0	2.57606933595498	3.44938006573156	2.36832015616088	2.00848313389551	-0.359837022265367	1	1
14:50283871|50303017	0	1.67469416473424	0	0	0	0	0.558231388244747	0	-0.558231388244747	0.846980062406817	0.986571817811575
14:71073545|71076419	0	2.10056564519095	0	0	0	0	0.700188548396983	0	-0.700188548396983	0.848845148193291	0.986571817811575
14:46855024|46882221	0	1.67469416473424	0	0	0	0	0.558231388244747	0	-0.558231388244747	0.846980062406817	0.986571817811575
19:19296989|19297344	0	1.06781652900344	0	0	0	0	0.355938843001147	0	-0.355938843001147	0.950387744151351	0.986571817811575
3:170293383|170299110	0	2.10056564519095	0	0	0	0	0.700188548396983	0	-0.700188548396983	0.848845148193291	0.986571817811575
2:206279540|206297373	3.63892824029687	6.34032831759862	5.91845410636355	6.70175523421125	6.57439574727805	6.26830602425866	5.29923688808635	6.51481900191599	1.21558211382964	0.535511075283338	0.986571817811575
9:69046385|69065035	0	1.06781652900344	0	0	0	0	0.355938843001147	0	-0.355938843001147	0.950387744151351	0.986571817811575
9:106972005|106984409	0	3.44179221446726	0	0	0	0	1.14726407148909	0	-1.14726407148909	0.757175506934925	0.986571817811575
14:93528558|93542696	0	1.67469416473424	0	0	0	0	0.558231388244747	0	-0.558231388244747	0.846980062406817	0.986571817811575
3:122449574|122467429	0	0	0	0	0	3.21252097593758	0	1.07084032531253	1.07084032531253	0.495557899321037	0.986571817811575
3:19976047|19978403	4.14284416635095	0	0	0	0	0	1.38094805545032	0	-1.38094805545032	0.644893158363425	0.986571817811575
8:22498001|22513432	0	3.44179221446726	0	4.55777791415599	0	3.21252097593758	1.14726407148909	2.59009963003119	1.4428355585421	0.670674744327395	0.986571817811575
12:132807177|132822311	0	1.06781652900344	0	0	0	0	0.355938843001147	0	-0.355938843001147	0.950387744151351	0.986571817811575
16:30713208|30713711	0	1.67469416473424	0	0	0	3.21252097593758	0.558231388244747	1.07084032531253	0.51260893706778	0.706700287132892	0.986571817811575
9:112058428|112063033	0	2.10056564519095	0	0	0	0	0.700188548396983	0	-0.700188548396983	0.848845148193291	0.986571817811575
18:6263947|6312056	0	5.2989897079275	0	5.05385632729275	5.51311654242192	5.28690223199123	1.7663299026425	5.28462503390197	3.51829513125947	0.458715317663785	0.986571817811575
20:13528433|13569586	0	0	3.21124685388245	0	0	0	1.07041561796082	0	-1.07041561796082	0.794735301262444	0.986571817811575
2:32193889|32206933	0	2.42895529064961	0	0	0	0	0.80965176354987	0	-0.80965176354987	0.835771864775322	0.986571817811575
9:128797055|128804119	0	1.06781652900344	0	0	0	2.10697662284786	0.355938843001147	0.702325540949287	0.34638669794814	0.744556565878805	0.986571817811575
18:31864627|31867476	0	1.67469416473424	0	0	0	0	0.558231388244747	0	-0.558231388244747	0.846980062406817	0.986571817811575
1:160298845|160332557	0	1.06781652900344	0	0	0	0	0.355938843001147	0	-0.355938843001147	0.950387744151351	0.986571817811575
8:100287501|100288267	0	2.10056564519095	0	0	0	0	0.700188548396983	0	-0.700188548396983	0.848845148193291	0.986571817811575
3:122768701|122777906	0	0	0	0	0	2.10697662284786	0	0.702325540949287	0.702325540949287	0.51442933401262	0.986571817811575
9:85974967|85978381	0	1.67469416473424	4.26117828677898	0	0	0	1.97862415050441	0	-1.97862415050441	0.594822117876578	0.986571817811575
8:43020700|43021684	0	0	0	0	0	3.44938006573156	0	1.14979335524385	1.14979335524385	0.476742366999097	0.986571817811575
1:214305187|214336940	0	2.42895529064961	0	0	0	0	0.80965176354987	0	-0.80965176354987	0.835771864775322	0.986571817811575
7:140585589|140587780	0	3.28836842371857	0	0	0	1.40813458608561	1.09612280790619	0.46937819536187	-0.62674461254432	0.956294800933913	0.989132906045192
4:17909094|17972885	4.22549496637747	2.9217314831801	0	0	0	2.10697662284786	2.38240881651919	0.702325540949287	-1.6800832755699	0.795267181690795	0.986571817811575
7:105038126|105066807	0	2.42895529064961	5.5113457649857	0	0	0	2.6467670185451	0	-2.6467670185451	0.210968987015322	0.986571817811575
7:14574212|14583137	0	3.82325005399539	4.68843322222928	0	0	0	2.83722775874156	0	-2.83722775874156	0.317511414761304	0.986571817811575
8:127969416|127989291	0	0	0	0	0	3.65278073463289	0	1.21759357821096	1.21759357821096	0.453399183446917	0.986571817811575
11:78469247|78493195	3.51295953243616	2.10056564519095	0	0	2.57606933595498	2.92898638578785	1.87117505920904	1.83501857391428	-0.0361564852947598	1	1
10:115120185|115160214	0	2.10056564519095	3.82968824499264	0	0	4.26253210658071	1.97675129672786	1.4208440355269	-0.55590726120096	0.736097682237853	0.986571817811575
2:61112518|61118116	0	3.28836842371857	0	0	0	0	1.09612280790619	0	-1.09612280790619	0.772980993840449	0.986571817811575
1:148978416|148979718	0	1.06781652900344	0	0	0	0	0.355938843001147	0	-0.355938843001147	0.950387744151351	0.986571817811575
8:103487561|103498254	0	2.10056564519095	0	0	0	0	0.700188548396983	0	-0.700188548396983	0.848845148193291	0.986571817811575
20:14621766|14684959	0	1.67469416473424	0	0	0	0	0.558231388244747	0	-0.558231388244747	0.846980062406817	0.986571817811575
1:169798857|169800971	0	1.67469416473424	0	0	0	0	0.558231388244747	0	-0.558231388244747	0.846980062406817	0.986571817811575
1:168065590|168068463	0	1.06781652900344	0	0	4.69017349540375	0	0.355938843001147	1.56339116513458	1.20745232213344	0.60601744291252	0.986571817811575
8:73959765|73969673	0	1.06781652900344	0	0	0	0	0.355938843001147	0	-0.355938843001147	0.950387744151351	0.986571817811575
17:42720273|42724424	0	2.42895529064961	0	0	0	0	0.80965176354987	0	-0.80965176354987	0.835771864775322	0.986571817811575
1:20879323|20886371	0	1.06781652900344	0	0	0	0	0.355938843001147	0	-0.355938843001147	0.950387744151351	0.986571817811575
9:15874532|15920422	0	2.10056564519095	0	0	0	0	0.700188548396983	0	-0.700188548396983	0.848845148193291	0.986571817811575
3:101398861|101459052	0	2.10056564519095	0	0	0	2.10697662284786	0.700188548396983	0.702325540949287	0.00213699255230337	0.884120926032662	0.986571817811575
7:86891724|86926916	0	1.06781652900344	0	0	0	0	0.355938843001147	0	-0.355938843001147	0.950387744151351	0.986571817811575
6:85565332|85572374	0	2.9217314831801	0	0	0	0	0.973910494393367	0	-0.973910494393367	0.802285027372859	0.986571817811575
7:100355143|100355240	0	0	0	0	3.98999132519204	0	0	1.32999710839735	1.32999710839735	0.574529388050417	0.986571817811575
X:118572323|118574018	0	2.10056564519095	0	0	0	0	0.700188548396983	0	-0.700188548396983	0.848845148193291	0.986571817811575
20:35044505|35078174	0	1.67469416473424	0	0	0	0	0.558231388244747	0	-0.558231388244747	0.846980062406817	0.986571817811575
4:189839003|189895643	0	1.67469416473424	0	0	0	0	0.558231388244747	0	-0.558231388244747	0.846980062406817	0.986571817811575
X:54922292|54922577	0	3.11666558099063	0	0	0	0	1.03888852699688	0	-1.03888852699688	0.787686680521154	0.986571817811575
3:55606780|55734918	0	1.06781652900344	0	0	0	0	0.355938843001147	0	-0.355938843001147	0.950387744151351	0.986571817811575
1:81836885|81837057	0	1.06781652900344	0	0	0	0	0.355938843001147	0	-0.355938843001147	0.950387744151351	0.986571817811575
5:168557423|168568998	0	2.69628137487258	0	0	0	0	0.89876045829086	0	-0.89876045829086	0.818653145511722	0.986571817811575
11:108327645|108332037	0	0	0	0	0	1.40813458608561	0	0.46937819536187	0.46937819536187	0.404368367148509	0.986571817811575
3:197085580|197091026	0	2.10056564519095	0	0	0	0	0.700188548396983	0	-0.700188548396983	0.848845148193291	0.986571817811575
17:50982524|50985778	5.05697220030727	5.17313811497411	0	0	5.66195708868165	4.38178547323335	3.41003677176046	3.347914187305	-0.0621225844554605	0.904596285653049	0.986571817811575
8:41727250|41734069	0	1.67469416473424	0	0	0	0	0.558231388244747	0	-0.558231388244747	0.846980062406817	0.986571817811575
7:139369179|139376156	0	0	0	0	4.69017349540375	0	0	1.56339116513458	1.56339116513458	0.420914563205205	0.986571817811575
1:21751507|21757783	0	1.67469416473424	0	0	0	3.83101610874758	0.558231388244747	1.27700536958253	0.71877398133778	0.619960666035887	0.986571817811575
19:9828592|9828874	0	1.06781652900344	0	0	0	0	0.355938843001147	0	-0.355938843001147	0.950387744151351	0.986571817811575
5:32395159|32400203	0	0	0	0	4.38214931895973	0	0	1.46071643965324	1.46071643965324	0.497119165403684	0.986571817811575
16:53231419|53238586	0	0	0	4.34555882636806	0	0	0	1.44851960878935	1.44851960878935	0.437752034948983	0.986571817811575
6:18185772|18188002	0	2.10056564519095	0	0	0	3.98963320484304	0.700188548396983	1.32987773494768	0.629689186550697	0.632108427425939	0.986571817811575
8:25373618|25380394	0	0	4.13117892293027	0	0	0	1.37705964097676	0	-1.37705964097676	0.6621793196626	0.986571817811575
1:196425852|196482379	0	1.06781652900344	0	0	0	0	0.355938843001147	0	-0.355938843001147	0.950387744151351	0.986571817811575
4:3199732|3203066	0	1.67469416473424	0	0	0	0	0.558231388244747	0	-0.558231388244747	0.846980062406817	0.986571817811575
17:19816365|19826186	0	2.42895529064961	0	0	0	0	0.80965176354987	0	-0.80965176354987	0.835771864775322	0.986571817811575
7:140739812|140794467	0	1.06781652900344	0	0	0	0	0.355938843001147	0	-0.355938843001147	0.950387744151351	0.986571817811575
14:39276934|39295029	0	1.06781652900344	0	0	0	0	0.355938843001147	0	-0.355938843001147	0.950387744151351	0.986571817811575
2:10126875|10129154	0	1.06781652900344	0	0	0	0	0.355938843001147	0	-0.355938843001147	0.950387744151351	0.986571817811575
1:185181946|185190642	0	2.10056564519095	0	0	0	0	0.700188548396983	0	-0.700188548396983	0.848845148193291	0.986571817811575
2:15308216|15366693	0	1.06781652900344	0	0	0	0	0.355938843001147	0	-0.355938843001147	0.950387744151351	0.986571817811575
3:51208774|51315128	0	1.67469416473424	0	0	0	0	0.558231388244747	0	-0.558231388244747	0.846980062406817	0.986571817811575
5:133067417|133070496	0	1.67469416473424	0	0	0	0	0.558231388244747	0	-0.558231388244747	0.846980062406817	0.986571817811575
11:3773632|3776021	4.91476676978584	5.93767887434864	0	4.09664763293302	5.15954429819883	5.01902662282268	3.61748188137816	4.75840618465151	1.14092430327335	0.957450073800123	0.989809028620635
15:82404612|82415675	4.05516907579943	2.10056564519095	0	0	0	0	2.05191157366346	0	-2.05191157366346	0.606871851776906	0.986571817811575
13:77243059|77243951	0	1.67469416473424	0	0	0	0	0.558231388244747	0	-0.558231388244747	0.846980062406817	0.986571817811575
6:38078040|38082457	0	3.44179221446726	0	0	0	0	1.14726407148909	0	-1.14726407148909	0.757175506934925	0.986571817811575
6:158573420|158585425	0	0	0	0	0	2.10697662284786	0	0.702325540949287	0.702325540949287	0.51442933401262	0.986571817811575
8:102838744|102839823	0	1.06781652900344	0	0	0	0	0.355938843001147	0	-0.355938843001147	0.950387744151351	0.986571817811575
5:75425361|75426478	0	2.9217314831801	2.57456265591566	0	0	0	1.83209804636525	0	-1.83209804636525	0.734237249625518	0.986571817811575
5:228185|231000	0	1.06781652900344	0	0	0	0	0.355938843001147	0	-0.355938843001147	0.950387744151351	0.986571817811575
14:73986814|74011150	0	0	0	3.41483161501866	0	0	0	1.13827720500622	1.13827720500622	0.587539740668883	0.986571817811575
17:37440505|37442652	0	4.12464867036808	0	4.34555882636806	4.38214931895973	0	1.37488289012269	2.9092360484426	1.5343531583199	0.87992982990136	0.986571817811575
13:19661698|19668531	0	2.69628137487258	0	0	0	3.65278073463289	0.89876045829086	1.21759357821096	0.318833119920103	0.743391560862792	0.986571817811575
19:334400|336173	3.7547758219297	1.67469416473424	0	0	0	0	1.80982332888798	0	-1.80982332888798	0.678107009927355	0.986571817811575
6:143459085|143474856	0	0	0	0	0	2.10697662284786	0	0.702325540949287	0.702325540949287	0.51442933401262	0.986571817811575
10:47542167|47544529	3.63892824029687	3.58045708721533	2.10588002770033	2.89596752408185	0	2.57575125721086	3.10842178507084	1.8239062604309	-1.28451552463994	0.910444938202646	0.986571817811575
1:233057232|233095863	0	1.06781652900344	0	0	0	0	0.355938843001147	0	-0.355938843001147	0.950387744151351	0.986571817811575
1:37979465|37980724	0	1.06781652900344	0	0	0	0	0.355938843001147	0	-0.355938843001147	0.950387744151351	0.986571817811575
3:11331340|11348035	0	2.10056564519095	0	0	0	0	0.700188548396983	0	-0.700188548396983	0.848845148193291	0.986571817811575
11:9203660|9206782	0	1.06781652900344	0	0	0	0	0.355938843001147	0	-0.355938843001147	0.950387744151351	0.986571817811575
8:60584208|60584815	0	3.44179221446726	4.13117892293027	0	0	0	2.52432371246584	0	-2.52432371246584	0.487517878990451	0.986571817811575
12:104079445|104098480	0	1.06781652900344	0	0	0	0	0.355938843001147	0	-0.355938843001147	0.950387744151351	0.986571817811575
8:41974704|41978777	0	1.06781652900344	0	0	0	0	0.355938843001147	0	-0.355938843001147	0.950387744151351	0.986571817811575
22:29978442|29991670	4.81152596050496	3.58045708721533	0	5.18740605305998	4.69017349540375	5.09080081016155	2.79732768257343	4.98946011954176	2.19213243696833	0.549316906288812	0.986571817811575
15:41356039|41358258	0	2.42895529064961	0	0	0	0	0.80965176354987	0	-0.80965176354987	0.835771864775322	0.986571817811575
20:32366384|32371874	6.30594259882582	7.07407206654149	4.26117828677898	7.18959893074965	6.32930392287081	6.35830754416386	5.88039765071543	6.62573679926144	0.74533914854601	0.819263221129993	0.986571817811575
1:150440923|150446401	0	0	0	0	0	2.92898638578785	0	0.976328795262617	0.976328795262617	0.509897602297054	0.986571817811575
16:57521068|57526127	4.91476676978584	0	0	0	0	0	1.63825558992861	0	-1.63825558992861	0.433724873557927	0.986571817811575
22:20551436|20555148	0	1.06781652900344	0	0	0	0	0.355938843001147	0	-0.355938843001147	0.950387744151351	0.986571817811575
20:13559008|13569586	0	1.06781652900344	0	0	0	0	0.355938843001147	0	-0.355938843001147	0.950387744151351	0.986571817811575
21:25592812|25601467	0	1.67469416473424	0	0	0	0	0.558231388244747	0	-0.558231388244747	0.846980062406817	0.986571817811575
18:55350359|55351000	0	4.71226241450671	0	0	0	0	1.5707541381689	0	-1.5707541381689	0.499728646812332	0.986571817811575
3:49286098|49286325	0	0	0	0	3.44972725939057	0	0	1.14990908646352	1.14990908646352	0.653558679164696	0.986571817811575
8:99717171|99721047	0	1.67469416473424	0	0	0	0	0.558231388244747	0	-0.558231388244747	0.846980062406817	0.986571817811575
3:141959674|141978682	0	2.10056564519095	0	0	0	0	0.700188548396983	0	-0.700188548396983	0.848845148193291	0.986571817811575
17:59644276|59648401	0	2.69628137487258	0	0	0	0	0.89876045829086	0	-0.89876045829086	0.818653145511722	0.986571817811575
13:98213220|98377918	0	1.06781652900344	0	0	0	0	0.355938843001147	0	-0.355938843001147	0.950387744151351	0.986571817811575
1:31310044|31339048	0	3.58045708721533	0	0	0	0	1.19348569573844	0	-1.19348569573844	0.739905906728708	0.986571817811575
2:39272283|39288280	0	1.67469416473424	0	0	0	0	0.558231388244747	0	-0.558231388244747	0.846980062406817	0.986571817811575
X:85067127|85074391	4.96374265770196	2.9217314831801	0	0	5.34713500078063	5.01902662282268	2.62849138029402	3.45538720786777	0.82689582757375	0.694535960667734	0.986571817811575
12:31423597|31424687	0	1.06781652900344	0	0	0	0	0.355938843001147	0	-0.355938843001147	0.950387744151351	0.986571817811575
15:59080936|59081284	0	0	4.68843322222928	0	0	0	1.56281107407643	0	-1.56281107407643	0.522602418843312	0.986571817811575
13:45503244|45511854	5.05697220030727	4.12464867036808	0	0	4.38214931895973	0	3.06054029022512	1.46071643965324	-1.59982385057187	0.496153726177116	0.986571817811575
7:130022319|130049144	3.86200840522847	1.06781652900344	0	0	0	0	1.6432749780773	0	-1.6432749780773	0.6789739083691	0.986571817811575
15:44592331|44596943	0	0	0	0	0	2.57575125721086	0	0.85858375240362	0.85858375240362	0.522604313577417	0.986571817811575
1:197672037|197735796	0	1.06781652900344	0	0	0	0	0.355938843001147	0	-0.355938843001147	0.950387744151351	0.986571817811575
7:102404598|102407498	0	2.10056564519095	0	0	0	2.10697662284786	0.700188548396983	0.702325540949287	0.00213699255230337	0.884120926032662	0.986571817811575
4:114839378|114852821	0	1.06781652900344	0	0	0	0	0.355938843001147	0	-0.355938843001147	0.950387744151351	0.986571817811575
9:5732388|5738538	0	2.69628137487258	0	0	4.69017349540375	0	0.89876045829086	1.56339116513458	0.664630706843723	0.847858020648832	0.986571817811575
9:85586831|85588478	0	1.06781652900344	0	0	0	0	0.355938843001147	0	-0.355938843001147	0.950387744151351	0.986571817811575
17:56848696|56858665	0	2.10056564519095	0	0	0	0	0.700188548396983	0	-0.700188548396983	0.848845148193291	0.986571817811575
6:2953044|2959342	0	1.06781652900344	0	0	0	0	0.355938843001147	0	-0.355938843001147	0.950387744151351	0.986571817811575
7:16776211|16779116	0	0	4.13117892293027	0	0	0	1.37705964097676	0	-1.37705964097676	0.6621793196626	0.986571817811575
3:17372075|17376613	0	2.42895529064961	0	0	0	3.98963320484304	0.80965176354987	1.32987773494768	0.52022597139781	0.662116886757014	0.986571817811575
5:95748333|95783963	0	1.67469416473424	0	0	0	3.21252097593758	0.558231388244747	1.07084032531253	0.51260893706778	0.706700287132892	0.986571817811575
10:106699214|106709341	3.22228472983132	5.55590357931743	0	0	0	0	2.92606276971625	0	-2.92606276971625	0.16138100717892	0.986571817811575
7:55391793|55401320	0	3.11666558099063	0	0	0	0	1.03888852699688	0	-1.03888852699688	0.787686680521154	0.986571817811575
17:59737453|59765138	0	2.42895529064961	0	0	0	0	0.80965176354987	0	-0.80965176354987	0.835771864775322	0.986571817811575
2:152558740|152581049	0	1.67469416473424	0	0	0	0	0.558231388244747	0	-0.558231388244747	0.846980062406817	0.986571817811575
17:46332552|46549843	0	0	0	0	4.69017349540375	0	0	1.56339116513458	1.56339116513458	0.420914563205205	0.986571817811575
16:199062|220747	2.85787701725645	2.10056564519095	0	0	0	0	1.6528142208158	0	-1.6528142208158	0.761560228491553	0.986571817811575
10:86138819|86139024	0	2.10056564519095	0	0	0	0	0.700188548396983	0	-0.700188548396983	0.848845148193291	0.986571817811575
1:3844907|3848781	0	1.06781652900344	0	0	0	0	0.355938843001147	0	-0.355938843001147	0.950387744151351	0.986571817811575
X:18936055|18941675	0	1.06781652900344	0	4.09664763293302	0	0	0.355938843001147	1.36554921097767	1.00961036797653	0.646488703060694	0.986571817811575
16:69659727|69677335	0	0	0	0	0	2.57575125721086	0	0.85858375240362	0.85858375240362	0.522604313577417	0.986571817811575
1:40189055|40222710	0	2.42895529064961	0	0	0	0	0.80965176354987	0	-0.80965176354987	0.835771864775322	0.986571817811575
Y:12738157|12758642	0	0	0	0	0	1.40813458608561	0	0.46937819536187	0.46937819536187	0.404368367148509	0.986571817811575
21:36247517|36251284	1.62440936937353	1.67469416473424	0	0	3.44972725939057	0	1.09970117803592	1.14990908646352	0.0502079084275999	0.980735062902241	1
17:46170855|46172232	0	2.9217314831801	0	3.79564845737629	0	0	0.973910494393367	1.26521615245876	0.291305658065397	0.903583108460519	0.986571817811575
2:175113994|175118369	0	1.67469416473424	0	0	0	0	0.558231388244747	0	-0.558231388244747	0.846980062406817	0.986571817811575
9:109036206|109060452	0	1.67469416473424	0	0	0	0	0.558231388244747	0	-0.558231388244747	0.846980062406817	0.986571817811575
7:77765495|77778446	0	1.67469416473424	0	0	0	1.40813458608561	0.558231388244747	0.46937819536187	-0.0888531928828766	0.956567283625602	0.989132906045192
3:142335448|142370620	0	1.06781652900344	0	0	0	0	0.355938843001147	0	-0.355938843001147	0.950387744151351	0.986571817811575
1:43588731|43589000	3.51295953243616	0	0	0	0	0	1.17098651081205	0	-1.17098651081205	0.747984764823883	0.986571817811575
3:196885151|196886694	0	1.06781652900344	0	0	0	0	0.355938843001147	0	-0.355938843001147	0.950387744151351	0.986571817811575
12:106842589|106860412	0	2.69628137487258	0	0	0	0	0.89876045829086	0	-0.89876045829086	0.818653145511722	0.986571817811575
5:142131808|142140629	0	1.06781652900344	0	0	0	0	0.355938843001147	0	-0.355938843001147	0.950387744151351	0.986571817811575
1:27296402|27297050	0	0	0	0	0	3.44938006573156	0	1.14979335524385	1.14979335524385	0.476742366999097	0.986571817811575
15:65676445|65691511	0	1.06781652900344	0	0	0	2.92898638578785	0.355938843001147	0.976328795262617	0.62038995226147	0.667969505636789	0.986571817811575
18:7926568|7955414	0	2.10056564519095	0	0	0	0	0.700188548396983	0	-0.700188548396983	0.848845148193291	0.986571817811575
5:171170130|171221840	0	2.10056564519095	0	0	0	0	0.700188548396983	0	-0.700188548396983	0.848845148193291	0.986571817811575
5:103158188|103159328	0	1.06781652900344	0	0	0	0	0.355938843001147	0	-0.355938843001147	0.950387744151351	0.986571817811575
1:212417239|212417476	0	2.42895529064961	0	0	0	0	0.80965176354987	0	-0.80965176354987	0.835771864775322	0.986571817811575
3:124769013|124773912	0	0	0	0	4.94386361620357	0	0	1.64795453873452	1.64795453873452	0.349388518610165	0.986571817811575
4:128121826|128122188	0	0	4.13117892293027	0	0	0	1.37705964097676	0	-1.37705964097676	0.6621793196626	0.986571817811575
1:109411877|109421926	0	0	0	0	0	2.57575125721086	0	0.85858375240362	0.85858375240362	0.522604313577417	0.986571817811575
12:50427762|50461347	3.51295953243616	0	0	0	0	0	1.17098651081205	0	-1.17098651081205	0.747984764823883	0.986571817811575
3:196064309|196069568	0	1.67469416473424	0	0	0	0	0.558231388244747	0	-0.558231388244747	0.846980062406817	0.986571817811575
5:134671809|134676125	0	1.06781652900344	0	0	0	0	0.355938843001147	0	-0.355938843001147	0.950387744151351	0.986571817811575
19:58185697|58187042	0	0	0	3.79564845737629	0	0	0	1.26521615245876	1.26521615245876	0.538082615437043	0.986571817811575
13:28197185|28239696	0	2.10056564519095	0	0	0	0	0.700188548396983	0	-0.700188548396983	0.848845148193291	0.986571817811575
12:109239830|109241281	4.30366624048344	0	0	0	4.38214931895973	2.92898638578785	1.43455541349448	2.43704523491586	1.00248982142138	1	1
X:21470766|21501588	0	2.10056564519095	0	0	0	0	0.700188548396983	0	-0.700188548396983	0.848845148193291	0.986571817811575
3:189737740|189738774	0	1.06781652900344	0	0	0	0	0.355938843001147	0	-0.355938843001147	0.950387744151351	0.986571817811575
17:58694931|58695189	0	1.06781652900344	0	0	0	0	0.355938843001147	0	-0.355938843001147	0.950387744151351	0.986571817811575
19:11059753|11060187	0	2.42895529064961	0	0	0	0	0.80965176354987	0	-0.80965176354987	0.835771864775322	0.986571817811575
Y:12912727|12912882	0	0	0	0	0	2.92898638578785	0	0.976328795262617	0.976328795262617	0.509897602297054	0.986571817811575
12:112916509|112917700	0	0	0	0	0	2.10697662284786	0	0.702325540949287	0.702325540949287	0.51442933401262	0.986571817811575
6:151348711|151353752	0	1.67469416473424	4.13117892293027	0	0	0	1.9352910292215	0	-1.9352910292215	0.622537898048437	0.986571817811575
17:74868891|74869023	0	0	0	0	4.38214931895973	0	0	1.46071643965324	1.46071643965324	0.497119165403684	0.986571817811575
5:81615473|81636618	0	2.42895529064961	0	0	0	0	0.80965176354987	0	-0.80965176354987	0.835771864775322	0.986571817811575
17:1878993|1888851	0	1.06781652900344	0	0	0	0	0.355938843001147	0	-0.355938843001147	0.950387744151351	0.986571817811575
1:145833260|145833582	0	1.06781652900344	0	0	0	0	0.355938843001147	0	-0.355938843001147	0.950387744151351	0.986571817811575
MT:5130|5194	0	1.67469416473424	0	0	0	0	0.558231388244747	0	-0.558231388244747	0.846980062406817	0.986571817811575
13:45516143|45530780	0	2.69628137487258	4.13117892293027	0	0	4.86378701160956	2.27582009926762	1.62126233720319	-0.65455776206443	0.63327843003076	0.986571817811575
13:95877279|95877856	0	2.69628137487258	0	0	0	0	0.89876045829086	0	-0.89876045829086	0.818653145511722	0.986571817811575
12:69589485|69593613	3.63892824029687	4.03100843212789	0	0	0	4.68980612572786	2.55664555747492	1.56326870857595	-0.993376848898967	0.791650588645145	0.986571817811575
17:69113618|69129751	0	1.06781652900344	0	0	0	0	0.355938843001147	0	-0.355938843001147	0.950387744151351	0.986571817811575
X:10063445|10067490	4.91476676978584	3.58045708721533	0	0	3.44972725939057	0	2.83174128566706	1.14990908646352	-1.68183219920353	0.492770014464172	0.986571817811575
20:50902017|50904001	0	3.11666558099063	0	2.07782913773556	4.38214931895973	2.92898638578785	1.03888852699688	3.12965494749438	2.0907664204975	0.725899983078702	0.986571817811575
16:19223045|19224838	0	3.44179221446726	0	0	0	0	1.14726407148909	0	-1.14726407148909	0.757175506934925	0.986571817811575
1:62834038|62841547	0	1.06781652900344	0	0	0	0	0.355938843001147	0	-0.355938843001147	0.950387744151351	0.986571817811575
4:40821871|40830577	0	1.06781652900344	0	0	0	1.40813458608561	0.355938843001147	0.46937819536187	0.113439352360723	0.853390795106382	0.986571817811575
X:97072941|97099795	0	1.06781652900344	0	0	0	0	0.355938843001147	0	-0.355938843001147	0.950387744151351	0.986571817811575
7:26171247|26171541	0	1.67469416473424	0	0	0	0	0.558231388244747	0	-0.558231388244747	0.846980062406817	0.986571817811575
3:197081051|197119530	0	3.93086585205977	4.94211202789137	0	0	2.92898638578785	2.95765929331705	0.976328795262617	-1.98133049805443	0.684622255008529	0.986571817811575
2:174940816|174952202	0	3.93086585205977	0	0	0	0	1.31028861735326	0	-1.31028861735326	0.686048193864725	0.986571817811575
12:108652272|108657423	0	1.06781652900344	0	0	0	0	0.355938843001147	0	-0.355938843001147	0.950387744151351	0.986571817811575
13:19835477|19852190	0	1.06781652900344	0	0	0	0	0.355938843001147	0	-0.355938843001147	0.950387744151351	0.986571817811575
1:179337837|179341310	0	2.10056564519095	0	0	5.15954429819883	5.4595097877325	0.700188548396983	3.53968469531044	2.83949614691346	0.108725498957714	0.986571817811575
13:41811225|41833531	3.96181908444498	1.67469416473424	0	0	0	3.65278073463289	1.87883774972641	1.21759357821096	-0.661244171515443	1	1
14:35307994|35308995	0	1.67469416473424	0	0	0	0	0.558231388244747	0	-0.558231388244747	0.846980062406817	0.986571817811575
4:3029201|3037511	0	2.10056564519095	0	0	0	0	0.700188548396983	0	-0.700188548396983	0.848845148193291	0.986571817811575
7:137645472|137690002	0	2.10056564519095	0	0	0	0	0.700188548396983	0	-0.700188548396983	0.848845148193291	0.986571817811575
22:18173150|18173842	0	1.06781652900344	0	0	0	0	0.355938843001147	0	-0.355938843001147	0.950387744151351	0.986571817811575
7:77653563|77655826	0	2.42895529064961	0	0	0	0	0.80965176354987	0	-0.80965176354987	0.835771864775322	0.986571817811575
1:198253040|198264235	0	2.69628137487258	0	0	0	3.65278073463289	0.89876045829086	1.21759357821096	0.318833119920103	0.743391560862792	0.986571817811575
12:122261261|122264199	0	2.69628137487258	4.86240781825688	0	0	0	2.51956306437649	0	-2.51956306437649	0.380020182783967	0.986571817811575
1:35456013|35456241	0	1.06781652900344	0	0	0	0	0.355938843001147	0	-0.355938843001147	0.950387744151351	0.986571817811575
17:64562771|64571956	0	0	0	0	0	2.92898638578785	0	0.976328795262617	0.976328795262617	0.509897602297054	0.986571817811575
9:122148112|122152408	0	1.67469416473424	0	0	0	2.92898638578785	0.558231388244747	0.976328795262617	0.41809740701787	0.738580631008901	0.986571817811575
2:202952559|202955758	0	5.12862371065672	5.45811399267682	0	5.92023463689671	4.13252572241528	3.52891256777785	3.35092011977066	-0.177992448007183	0.895635068602086	0.986571817811575
2:184866369|184866512	0	1.67469416473424	0	0	0	0	0.558231388244747	0	-0.558231388244747	0.846980062406817	0.986571817811575
2:8817618|8827129	0	1.67469416473424	0	0	0	0	0.558231388244747	0	-0.558231388244747	0.846980062406817	0.986571817811575
6:46625418|46642298	0	0	0	5.42231014896764	0	0	0	1.80743671632255	1.80743671632255	0.158012999677757	0.986571817811575
5:140438461|140449305	4.05516907579943	2.10056564519095	0	0	0	2.57575125721086	2.05191157366346	0.85858375240362	-1.19332782125984	0.935508343228569	0.986571817811575
2:152143827|152150229	0	3.58045708721533	0	0	0	0	1.19348569573844	0	-1.19348569573844	0.739905906728708	0.986571817811575
16:53873786|53934109	0	3.93086585205977	0	0	0	0	1.31028861735326	0	-1.31028861735326	0.686048193864725	0.986571817811575
17:47132257|47138891	3.86200840522847	1.06781652900344	0	0	0	0	1.6432749780773	0	-1.6432749780773	0.6789739083691	0.986571817811575
17:1506980|1509799	3.22228472983132	0	0	0	0	0	1.07409490994377	0	-1.07409490994377	0.778179760748348	0.986571817811575
2:151422950|151435580	3.63892824029687	0	0	0	0	2.10697662284786	1.21297608009896	0.702325540949287	-0.51065053914967	0.988065674829772	1
3:126470895|126472305	3.96181908444498	0	0	0	0	2.10697662284786	1.32060636148166	0.702325540949287	-0.618280820532373	0.940715008322234	0.986571817811575
11:93723041|93723289	0	1.06781652900344	0	0	0	0	0.355938843001147	0	-0.355938843001147	0.950387744151351	0.986571817811575
18:33626862|33646353	0	3.58045708721533	4.26117828677898	0	0	0	2.6138784579981	0	-2.6138784579981	0.442925467079909	0.986571817811575
6:73223699|73225421	0	1.06781652900344	0	0	0	0	0.355938843001147	0	-0.355938843001147	0.950387744151351	0.986571817811575
15:25040803|25042910	0	3.44179221446726	0	0	0	0	1.14726407148909	0	-1.14726407148909	0.757175506934925	0.986571817811575
7:152309966|152311946	0	1.06781652900344	0	0	0	0	0.355938843001147	0	-0.355938843001147	0.950387744151351	0.986571817811575
3:47987383|47998879	0	1.06781652900344	0	0	0	0	0.355938843001147	0	-0.355938843001147	0.950387744151351	0.986571817811575
18:21702316|21703747	0	1.06781652900344	0	0	0	0	0.355938843001147	0	-0.355938843001147	0.950387744151351	0.986571817811575
18:54271360|54284013	0	0	4.26117828677898	0	0	3.98963320484304	1.42039276225966	1.32987773494768	-0.0905150273119801	0.802162275016542	0.986571817811575
1:70148487|70175982	0	1.06781652900344	0	0	0	0	0.355938843001147	0	-0.355938843001147	0.950387744151351	0.986571817811575
1:145347145|145365465	0	0	0	4.34555882636806	0	0	0	1.44851960878935	1.44851960878935	0.437752034948983	0.986571817811575
10:115334282|115469329	0	0	0	0	0	3.44938006573156	0	1.14979335524385	1.14979335524385	0.476742366999097	0.986571817811575
2:218900916|218907046	0	1.67469416473424	0	0	0	0	0.558231388244747	0	-0.558231388244747	0.846980062406817	0.986571817811575
6:43546571|43548460	0	2.69628137487258	0	0	4.38214931895973	3.21252097593758	0.89876045829086	2.53155676496577	1.63279630667491	0.668388192452079	0.986571817811575
3:184936246|184957521	0	1.67469416473424	0	0	0	0	0.558231388244747	0	-0.558231388244747	0.846980062406817	0.986571817811575
11:46752635|46755067	0	1.06781652900344	0	0	0	0	0.355938843001147	0	-0.355938843001147	0.950387744151351	0.986571817811575
1:155404230|155415923	0	1.67469416473424	0	0	0	0	0.558231388244747	0	-0.558231388244747	0.846980062406817	0.986571817811575
17:56848696|56856625	6.34343674482639	6.68582841584861	4.49056476402387	0	0	4.13252572241528	5.83994330823296	1.37750857413843	-4.46243473409453	0.123888006351494	0.986571817811575
8:98721074|98749390	0	0	0	0	0	3.44938006573156	0	1.14979335524385	1.14979335524385	0.476742366999097	0.986571817811575
17:78700331|78709732	0	1.06781652900344	0	0	0	0	0.355938843001147	0	-0.355938843001147	0.950387744151351	0.986571817811575
2:39272283|39286964	0	0	0	0	4.94386361620357	3.21252097593758	0	2.71879486404705	2.71879486404705	0.200049952119319	0.986571817811575
1:203847688|203848330	0	0	4.13117892293027	0	0	0	1.37705964097676	0	-1.37705964097676	0.6621793196626	0.986571817811575
1:202773118|202777094	0	3.93086585205977	5.45811399267682	0	0	4.59425770620845	3.12965994824553	1.53141923540282	-1.59824071284271	0.976600855352626	1
10:125038997|125111093	5.44971860648589	5.55590357931743	5.15778453713901	4.09664763293302	4.94386361620357	5.28690223199123	5.38780224098078	4.77580449370927	-0.611997747271503	0.853398490106383	0.986571817811575
3:141509568|141540609	0	2.10056564519095	0	0	0	0	0.700188548396983	0	-0.700188548396983	0.848845148193291	0.986571817811575
5:177280565|177280834	0	1.06781652900344	0	0	0	0	0.355938843001147	0	-0.355938843001147	0.950387744151351	0.986571817811575
16:66821450|66826780	0	1.06781652900344	0	0	0	0	0.355938843001147	0	-0.355938843001147	0.950387744151351	0.986571817811575
1:213894663|213966284	0	2.10056564519095	0	4.34555882636806	0	0	0.700188548396983	1.44851960878935	0.74833106039237	0.722748402377192	0.986571817811575
4:38905522|38915073	0	0	0	0	3.44972725939057	0	0	1.14990908646352	1.14990908646352	0.653558679164696	0.986571817811575
3:125313308|125331238	0	3.11666558099063	0	0	4.69017349540375	0	1.03888852699688	1.56339116513458	0.524502638137707	0.912601547553174	0.986571817811575
9:101623318|101687200	0	1.06781652900344	0	0	0	0	0.355938843001147	0	-0.355938843001147	0.950387744151351	0.986571817811575
12:100380701|100396417	0	2.10056564519095	0	0	0	0	0.700188548396983	0	-0.700188548396983	0.848845148193291	0.986571817811575
12:123221372|123227616	0	0	0	0	0	2.10697662284786	0	0.702325540949287	0.702325540949287	0.51442933401262	0.986571817811575
19:44181858|44213244	0	0	3.4480826053632	0	0	0	1.1493608684544	0	-1.1493608684544	0.770505180415466	0.986571817811575
1:1815756|1817875	0	1.06781652900344	0	0	0	0	0.355938843001147	0	-0.355938843001147	0.950387744151351	0.986571817811575
14:58304944|58318805	0	1.67469416473424	0	0	0	0	0.558231388244747	0	-0.558231388244747	0.846980062406817	0.986571817811575
15:39939505|39949268	0	1.06781652900344	0	0	0	0	0.355938843001147	0	-0.355938843001147	0.950387744151351	0.986571817811575
1:77713200|77715868	0	1.67469416473424	0	0	0	0	0.558231388244747	0	-0.558231388244747	0.846980062406817	0.986571817811575
15:73116540|73126570	0	1.67469416473424	0	0	0	0	0.558231388244747	0	-0.558231388244747	0.846980062406817	0.986571817811575
1:52458336|52461769	0	1.67469416473424	0	0	0	0	0.558231388244747	0	-0.558231388244747	0.846980062406817	0.986571817811575
12:101366558|101367976	0	1.67469416473424	0	0	0	0	0.558231388244747	0	-0.558231388244747	0.846980062406817	0.986571817811575
6:167864551|167880517	0	1.67469416473424	0	0	0	0	0.558231388244747	0	-0.558231388244747	0.846980062406817	0.986571817811575
10:31355144|31387798	0	3.28836842371857	0	0	0	0	1.09612280790619	0	-1.09612280790619	0.772980993840449	0.986571817811575
12:82386803|82403130	0	0	0	0	0	2.92898638578785	0	0.976328795262617	0.976328795262617	0.509897602297054	0.986571817811575
18:31873430|31901025	0	1.06781652900344	0	0	0	0	0.355938843001147	0	-0.355938843001147	0.950387744151351	0.986571817811575
10:68973545|68974743	0	1.67469416473424	0	0	0	0	0.558231388244747	0	-0.558231388244747	0.846980062406817	0.986571817811575
4:55891315|55893780	0	0	0	0	0	2.10697662284786	0	0.702325540949287	0.702325540949287	0.51442933401262	0.986571817811575
7:84005339|84046443	0	1.06781652900344	0	0	0	0	0.355938843001147	0	-0.355938843001147	0.950387744151351	0.986571817811575
11:62794441|62794934	0	0	0	0	0	1.40813458608561	0	0.46937819536187	0.46937819536187	0.404368367148509	0.986571817811575
14:33055905|33560210	0	1.06781652900344	0	0	0	0	0.355938843001147	0	-0.355938843001147	0.950387744151351	0.986571817811575
7:35638350|35673278	0	1.06781652900344	0	0	0	0	0.355938843001147	0	-0.355938843001147	0.950387744151351	0.986571817811575
9:88468372|88468605	0	1.06781652900344	0	0	0	0	0.355938843001147	0	-0.355938843001147	0.950387744151351	0.986571817811575
16:24776933|24791817	3.96181908444498	0	0	0	0	0	1.32060636148166	0	-1.32060636148166	0.679841731619192	0.986571817811575
17:27483658|27550708	0	1.06781652900344	0	0	0	0	0.355938843001147	0	-0.355938843001147	0.950387744151351	0.986571817811575
18:24082913|24130417	0	2.10056564519095	0	0	0	3.21252097593758	0.700188548396983	1.07084032531253	0.370651776915543	0.748796723536871	0.986571817811575
2:26127144|26127951	0	2.42895529064961	0	0	0	0	0.80965176354987	0	-0.80965176354987	0.835771864775322	0.986571817811575
11:46795594|46798172	0	1.67469416473424	3.4480826053632	0	0	0	1.70759225669915	0	-1.70759225669915	0.731033296252867	0.986571817811575
X:150619038|150660484	0	1.06781652900344	0	0	0	0	0.355938843001147	0	-0.355938843001147	0.950387744151351	0.986571817811575
10:101430345|101479457	0	3.11666558099063	0	0	0	0	1.03888852699688	0	-1.03888852699688	0.787686680521154	0.986571817811575
2:25239130|25248252	0	1.06781652900344	0	0	0	0	0.355938843001147	0	-0.355938843001147	0.950387744151351	0.986571817811575
17:15540433|15547148	3.86200840522847	1.06781652900344	2.92774573830374	3.41483161501866	0	4.26253210658071	2.61919022417855	2.55912124053312	-0.0600689836454267	0.753648318081101	0.986571817811575
13:49114655|49136601	0	1.06781652900344	0	0	0	0	0.355938843001147	0	-0.355938843001147	0.950387744151351	0.986571817811575
6:10697324|10702639	0	0	0	0	2.57606933595498	0	0	0.85868977865166	0.85868977865166	0.743523581623564	0.986571817811575
10:102362475|102363798	0	1.06781652900344	0	0	0	0	0.355938843001147	0	-0.355938843001147	0.950387744151351	0.986571817811575
17:5530481|5533988	0	1.06781652900344	0	0	0	0	0.355938843001147	0	-0.355938843001147	0.950387744151351	0.986571817811575
13:100307192|100425731	0	2.10056564519095	0	0	0	0	0.700188548396983	0	-0.700188548396983	0.848845148193291	0.986571817811575
12:130806982|130813031	0	2.10056564519095	0	0	0	0	0.700188548396983	0	-0.700188548396983	0.848845148193291	0.986571817811575
1:155212694|155233193	0	0	0	0	0	3.44938006573156	0	1.14979335524385	1.14979335524385	0.476742366999097	0.986571817811575
17:67947809|67948078	0	1.06781652900344	0	0	0	0	0.355938843001147	0	-0.355938843001147	0.950387744151351	0.986571817811575
12:116928023|116964854	0	2.9217314831801	0	0	0	0	0.973910494393367	0	-0.973910494393367	0.802285027372859	0.986571817811575
5:137692285|137698408	0	1.06781652900344	0	0	0	0	0.355938843001147	0	-0.355938843001147	0.950387744151351	0.986571817811575
6:161091379|161097176	0	1.06781652900344	0	0	0	0	0.355938843001147	0	-0.355938843001147	0.950387744151351	0.986571817811575
2:113729401|113735858	5.78560647752494	5.7739082380213	4.94211202789137	7.18959893074965	7.32030505300058	7.61592139277061	5.50054224781254	7.37527512550695	1.87473287769441	0.106419234323732	0.986571817811575
16:8923215|8930397	0	1.06781652900344	0	0	0	0	0.355938843001147	0	-0.355938843001147	0.950387744151351	0.986571817811575
3:33581821|33584920	0	1.06781652900344	0	0	0	0	0.355938843001147	0	-0.355938843001147	0.950387744151351	0.986571817811575
4:147913074|147955374	4.37781869094448	0	0	0	0	0	1.45927289698149	0	-1.45927289698149	0.59176412818271	0.986571817811575
11:12504314|12517711	0	0	0	5.05385632729275	0	0	0	1.68461877576425	1.68461877576425	0.25443433977299	0.986571817811575
3:119843255|119866628	0	3.28836842371857	0	0	0	0	1.09612280790619	0	-1.09612280790619	0.772980993840449	0.986571817811575
3:33516023|33538942	0	3.11666558099063	0	0	0	0	1.03888852699688	0	-1.03888852699688	0.787686680521154	0.986571817811575
5:96790296|96795162	0	0	4.26117828677898	0	0	0	1.42039276225966	0	-1.42039276225966	0.634492069255519	0.986571817811575
X:49115726|49117810	0	1.06781652900344	0	0	0	0	0.355938843001147	0	-0.355938843001147	0.950387744151351	0.986571817811575
5:80665313|80672287	0	0	0	0	3.98999132519204	0	0	1.32999710839735	1.32999710839735	0.574529388050417	0.986571817811575
10:96858292|96907747	0	2.9217314831801	4.26117828677898	5.18740605305998	0	4.26253210658071	2.39430325665303	3.1499793865469	0.75567612989387	0.557940490946629	0.986571817811575
5:62352588|62355254	0	0	3.82968824499264	0	0	0	1.27656274833088	0	-1.27656274833088	0.716938729523222	0.986571817811575
5:170918713|170968377	0	1.67469416473424	0	0	0	0	0.558231388244747	0	-0.558231388244747	0.846980062406817	0.986571817811575
18:54273926|54283015	0	0	0	0	0	1.40813458608561	0	0.46937819536187	0.46937819536187	0.404368367148509	0.986571817811575
17:623533|631628	0	1.67469416473424	0	0	0	0	0.558231388244747	0	-0.558231388244747	0.846980062406817	0.986571817811575
7:8003908|8024814	0	4.93541143993009	5.4028426067628	0	0	0	3.44608468223096	0	-3.44608468223096	0.0922038828339028	0.986571817811575
2:240573892|240574087	0	1.67469416473424	0	0	0	0	0.558231388244747	0	-0.558231388244747	0.846980062406817	0.986571817811575
1:25340474|25343073	0	1.67469416473424	0	0	0	0	0.558231388244747	0	-0.558231388244747	0.846980062406817	0.986571817811575
4:82851431|82875822	3.63892824029687	0	0	0	0	0	1.21297608009896	0	-1.21297608009896	0.731232837160336	0.986571817811575
5:37114960|37122488	0	1.06781652900344	0	0	0	0	0.355938843001147	0	-0.355938843001147	0.950387744151351	0.986571817811575
17:49719760|49722594	0	1.06781652900344	0	0	0	0	0.355938843001147	0	-0.355938843001147	0.950387744151351	0.986571817811575
7:66407290|66411702	0	1.67469416473424	0	0	0	0	0.558231388244747	0	-0.558231388244747	0.846980062406817	0.986571817811575
5:65988635|66014725	6.6127491146535	5.52188595948878	3.98829488749201	5.80139544153991	5.79686790735229	6.76163048218873	5.37430998721143	6.11996461036031	0.74565462314888	0.625344640662332	0.986571817811575
12:122377389|122377960	0	1.06781652900344	3.98829488749201	0	0	0	1.68537047216515	0	-1.68537047216515	0.669759099007247	0.986571817811575
14:34969170|34972064	0	4.37383264331362	0	0	0	0	1.45794421443787	0	-1.45794421443787	0.593565926972528	0.986571817811575
4:77726167|77756951	0	1.06781652900344	0	0	0	0	0.355938843001147	0	-0.355938843001147	0.950387744151351	0.986571817811575
6:144537582|144551082	0	0	0	0	0	2.10697662284786	0	0.702325540949287	0.702325540949287	0.51442933401262	0.986571817811575
3:11829714|11839314	0	1.67469416473424	0	0	0	0	0.558231388244747	0	-0.558231388244747	0.846980062406817	0.986571817811575
2:61495455|61526521	3.37493044230478	0	0	0	0	0	1.12497681410159	0	-1.12497681410159	0.763732918215886	0.986571817811575
6:82220590|82231842	0	1.67469416473424	0	0	0	0	0.558231388244747	0	-0.558231388244747	0.846980062406817	0.986571817811575
7:131375424|131429145	0	1.06781652900344	0	0	0	0	0.355938843001147	0	-0.355938843001147	0.950387744151351	0.986571817811575
12:49460770|49461037	0	1.67469416473424	0	0	0	0	0.558231388244747	0	-0.558231388244747	0.846980062406817	0.986571817811575
3:47435008|47443091	3.96181908444498	2.9217314831801	0	0	0	4.26253210658071	2.29451685587503	1.4208440355269	-0.873672820348123	0.839012322209063	0.986571817811575
12:124378237|124378384	3.05155605186708	0	0	2.07782913773556	0	0	1.01718535062236	0.69260971257852	-0.32457563804384	0.96088660856546	0.992464712298216
3:170381244|170384765	0	2.69628137487258	0	0	0	0	0.89876045829086	0	-0.89876045829086	0.818653145511722	0.986571817811575
12:44665484|44777314	0	0	4.13117892293027	0	0	0	1.37705964097676	0	-1.37705964097676	0.6621793196626	0.986571817811575
3:130967330|130975488	0	1.06781652900344	0	0	0	0	0.355938843001147	0	-0.355938843001147	0.950387744151351	0.986571817811575
8:86461321|86461773	0	0	4.59288859363723	0	0	2.10697662284786	1.53096286454574	0.702325540949287	-0.828637323596457	0.844937391671336	0.986571817811575
18:79976718|79977701	0	2.10056564519095	0	0	0	0	0.700188548396983	0	-0.700188548396983	0.848845148193291	0.986571817811575
1:51402435|51408332	5.10142092463769	6.107855593111	6.38569095779782	6.90933448792622	6.57439574727805	7.56642638748722	5.8649891585155	7.0167188742305	1.15172971571499	0.223670816178689	0.986571817811575
13:20058575|20059562	0	1.67469416473424	0	0	0	0	0.558231388244747	0	-0.558231388244747	0.846980062406817	0.986571817811575
18:20982763|20984535	0	0	0	0	4.69017349540375	0	0	1.56339116513458	1.56339116513458	0.420914563205205	0.986571817811575
6:64886697|64902500	0	1.06781652900344	0	0	0	0	0.355938843001147	0	-0.355938843001147	0.950387744151351	0.986571817811575
1:77717867|77736158	0	1.06781652900344	0	0	0	0	0.355938843001147	0	-0.355938843001147	0.950387744151351	0.986571817811575
7:105980968|105996354	3.7547758219297	0	0	0	0	0	1.25159194064323	0	-1.25159194064323	0.714267916040333	0.986571817811575
3:183786125|183790980	0	1.06781652900344	0	0	0	0	0.355938843001147	0	-0.355938843001147	0.950387744151351	0.986571817811575
10:115120185|115171292	0	5.85811615661464	0	6.1674728767011	0	6.88788574541938	1.95270538553821	4.35178620737349	2.39908082183528	0.174575332813127	0.986571817811575
1:193232993|193236356	4.51558449625689	4.21257973227913	5.01764242293766	4.34555882636806	4.38214931895973	5.01902662282268	4.58193555049123	4.58224492271682	0.000309372225596682	0.883241497883333	0.986571817811575
10:73536269|73539593	5.51689518930493	2.42895529064961	0	0	3.44972725939057	3.65278073463289	2.64861682665151	2.36750266467449	-0.281114161977027	0.772887592670944	0.986571817811575
6:38061593|38062525	0	2.9217314831801	0	0	0	0	0.973910494393367	0	-0.973910494393367	0.802285027372859	0.986571817811575
1:243613671|243664883	0	2.10056564519095	0	0	0	3.98963320484304	0.700188548396983	1.32987773494768	0.629689186550697	0.632108427425939	0.986571817811575
9:98128170|98129890	0	1.06781652900344	0	0	0	0	0.355938843001147	0	-0.355938843001147	0.950387744151351	0.986571817811575
17:45962321|45978440	4.05516907579943	0	0	0	0	0	1.35172302526648	0	-1.35172302526648	0.662424169825108	0.986571817811575
20:5916373|5916823	0	1.06781652900344	0	0	0	0	0.355938843001147	0	-0.355938843001147	0.950387744151351	0.986571817811575
1:93256335|93264901	0	1.06781652900344	0	0	0	0	0.355938843001147	0	-0.355938843001147	0.950387744151351	0.986571817811575
12:113178977|113180005	0	0	0	0	3.98999132519204	0	0	1.32999710839735	1.32999710839735	0.574529388050417	0.986571817811575
17:18241885|18242278	0	1.06781652900344	0	0	0	0	0.355938843001147	0	-0.355938843001147	0.950387744151351	0.986571817811575
3:183862753|183868060	0	2.42895529064961	0	0	0	0	0.80965176354987	0	-0.80965176354987	0.835771864775322	0.986571817811575
6:144678406|144757989	0	1.06781652900344	0	0	0	0	0.355938843001147	0	-0.355938843001147	0.950387744151351	0.986571817811575
16:15114443|15114571	0	0	4.13117892293027	0	0	0	1.37705964097676	0	-1.37705964097676	0.6621793196626	0.986571817811575
7:128112151|128118734	0	5.03524964404898	0	0	0	0	1.67841654801633	0	-1.67841654801633	0.39404600480925	0.986571817811575
1:150444251|150446401	0	0	0	2.07782913773556	0	0	0	0.69260971257852	0.69260971257852	0.683709994530657	0.986571817811575
18:23518890|23520313	0	2.10056564519095	0	0	0	0	0.700188548396983	0	-0.700188548396983	0.848845148193291	0.986571817811575
18:14828278|14843096	0	0	0	0	0	3.21252097593758	0	1.07084032531253	1.07084032531253	0.495557899321037	0.986571817811575
1:1487863|1524397	0	0	0	0	3.98999132519204	0	0	1.32999710839735	1.32999710839735	0.574529388050417	0.986571817811575
12:123679189|123687035	0	1.06781652900344	0	0	0	0	0.355938843001147	0	-0.355938843001147	0.950387744151351	0.986571817811575
9:19288666|19289090	0	1.06781652900344	0	0	0	0	0.355938843001147	0	-0.355938843001147	0.950387744151351	0.986571817811575
6:13632370|13644729	0	2.10056564519095	3.82968824499264	0	0	2.10697662284786	1.97675129672786	0.702325540949287	-1.27442575577858	0.934079232872968	0.986571817811575
13:35040933|35098405	0	2.10056564519095	3.4480826053632	0	0	0	1.84954941685138	0	-1.84954941685138	0.711766186811808	0.986571817811575
3:50065031|50066502	0	5.41473824040907	5.56268311266353	4.55777791415599	0	6.20502618955161	3.6591404510242	3.58760136790253	-0.0715390831216669	0.585622419716972	0.986571817811575
3:36889829|36892340	0	1.67469416473424	0	0	0	0	0.558231388244747	0	-0.558231388244747	0.846980062406817	0.986571817811575
6:22020339|22056690	0	3.44179221446726	0	0	0	0	1.14726407148909	0	-1.14726407148909	0.757175506934925	0.986571817811575
6:52464895|52490350	0	1.06781652900344	0	0	0	0	0.355938843001147	0	-0.355938843001147	0.950387744151351	0.986571817811575
2:28237202|28241393	0	2.42895529064961	0	5.05385632729275	0	3.21252097593758	0.80965176354987	2.75545910107678	1.94580733752691	0.429756231042546	0.986571817811575
8:123231300|123231757	4.30366624048344	4.44816809589763	3.65146607364171	5.52682026775117	4.94386361620357	4.94349385905884	4.13443347000759	5.13805924767119	1.0036257776636	0.613792338327633	0.986571817811575
17:59934170|59935300	0	2.10056564519095	0	0	0	0	0.700188548396983	0	-0.700188548396983	0.848845148193291	0.986571817811575
7:149153945|149154340	0	2.42895529064961	0	0	4.38214931895973	0	0.80965176354987	1.46071643965324	0.651064676103373	0.864480688313471	0.986571817811575
9:85672550|85712566	0	1.67469416473424	0	0	0	0	0.558231388244747	0	-0.558231388244747	0.846980062406817	0.986571817811575
17:50736960|50740345	0	2.42895529064961	0	0	0	0	0.80965176354987	0	-0.80965176354987	0.835771864775322	0.986571817811575
14:31364189|31374968	0	0	0	0	0	2.92898638578785	0	0.976328795262617	0.976328795262617	0.509897602297054	0.986571817811575
11:36400997|36403378	0	1.06781652900344	0	0	0	0	0.355938843001147	0	-0.355938843001147	0.950387744151351	0.986571817811575
17:5480054|5482882	0	3.28836842371857	0	0	0	0	1.09612280790619	0	-1.09612280790619	0.772980993840449	0.986571817811575
9:130075636|130107539	0	1.06781652900344	0	0	0	0	0.355938843001147	0	-0.355938843001147	0.950387744151351	0.986571817811575
5:36953618|36962274	0	1.67469416473424	0	0	0	0	0.558231388244747	0	-0.558231388244747	0.846980062406817	0.986571817811575
10:92893349|92920050	0	3.93086585205977	0	0	0	5.01902662282268	1.31028861735326	1.67300887427423	0.36272025692097	0.558544782246363	0.986571817811575
7:95161867|95226116	0	1.67469416473424	0	0	0	0	0.558231388244747	0	-0.558231388244747	0.846980062406817	0.986571817811575
10:91819270|91822362	0	2.10056564519095	0	0	0	0	0.700188548396983	0	-0.700188548396983	0.848845148193291	0.986571817811575
8:42471067|42472654	0	0	4.13117892293027	0	0	0	1.37705964097676	0	-1.37705964097676	0.6621793196626	0.986571817811575
15:55833008|55834286	0	0	0	0	4.69017349540375	3.65278073463289	0	2.78098474334555	2.78098474334555	0.199987057920787	0.986571817811575
19:40609530|40619493	0	1.06781652900344	0	0	0	0	0.355938843001147	0	-0.355938843001147	0.950387744151351	0.986571817811575
5:131730904|131744690	0	2.10056564519095	0	0	0	0	0.700188548396983	0	-0.700188548396983	0.848845148193291	0.986571817811575
3:171674500|171677694	0	1.06781652900344	0	0	0	0	0.355938843001147	0	-0.355938843001147	0.950387744151351	0.986571817811575
15:63553715|63574403	0	2.42895529064961	0	0	0	0	0.80965176354987	0	-0.80965176354987	0.835771864775322	0.986571817811575
2:227140161|227147584	0	0	0	0	0	3.44938006573156	0	1.14979335524385	1.14979335524385	0.476742366999097	0.986571817811575
14:100942762|100949596	0	2.10056564519095	0	0	0	0	0.700188548396983	0	-0.700188548396983	0.848845148193291	0.986571817811575
11:34089395|34090678	0	2.69628137487258	0	0	0	1.40813458608561	0.89876045829086	0.46937819536187	-0.42938226292899	1	1
17:59664787|59673772	0	2.10056564519095	0	0	0	0	0.700188548396983	0	-0.700188548396983	0.848845148193291	0.986571817811575
1:246735975|246740301	0	3.58045708721533	0	0	0	0	1.19348569573844	0	-1.19348569573844	0.739905906728708	0.986571817811575
12:2817223|2818277	0	1.67469416473424	0	0	0	0	0.558231388244747	0	-0.558231388244747	0.846980062406817	0.986571817811575
5:76441393|76462314	0	1.67469416473424	0	0	0	3.21252097593758	0.558231388244747	1.07084032531253	0.51260893706778	0.706700287132892	0.986571817811575
7:112455763|112457038	0	2.10056564519095	0	0	0	0	0.700188548396983	0	-0.700188548396983	0.848845148193291	0.986571817811575
7:158764677|158798076	0	0	0	4.55777791415599	0	0	0	1.51925930471866	1.51925930471866	0.388327980769612	0.986571817811575
21:44094063|44098534	4.05516907579943	1.06781652900344	3.82968824499264	0	3.44972725939057	0	2.9842246165985	1.14990908646352	-1.83431553013498	0.640769780341847	0.986571817811575
1:36009475|36014048	0	1.06781652900344	0	0	0	0	0.355938843001147	0	-0.355938843001147	0.950387744151351	0.986571817811575
4:166889130|166912743	0	1.67469416473424	0	0	0	0	0.558231388244747	0	-0.558231388244747	0.846980062406817	0.986571817811575
8:123021447|123030716	0	3.58045708721533	0	0	0	0	1.19348569573844	0	-1.19348569573844	0.739905906728708	0.986571817811575
20:35899370|35899648	0	0	0	4.34555882636806	0	0	0	1.44851960878935	1.44851960878935	0.437752034948983	0.986571817811575
3:9445048|9445740	0	1.67469416473424	0	0	0	0	0.558231388244747	0	-0.558231388244747	0.846980062406817	0.986571817811575
3:138525490|138537347	1.62440936937353	2.10056564519095	0	0	0	3.98963320484304	1.24165833818816	1.32987773494768	0.08821939675952	0.686467552542229	0.986571817811575
2:216043904|216066518	0	1.67469416473424	0	0	0	0	0.558231388244747	0	-0.558231388244747	0.846980062406817	0.986571817811575
17:43008866|43009405	0	1.67469416473424	0	0	0	0	0.558231388244747	0	-0.558231388244747	0.846980062406817	0.986571817811575
19:9658009|9659467	0	3.7069550465052	3.82968824499264	4.34555882636806	4.69017349540375	0	2.51221443049928	3.01191077392394	0.499696343424656	0.937287181723356	0.986571817811575
18:9211584|9216900	0	1.67469416473424	0	0	0	0	0.558231388244747	0	-0.558231388244747	0.846980062406817	0.986571817811575
10:110124017|110126503	0	1.67469416473424	0	0	0	0	0.558231388244747	0	-0.558231388244747	0.846980062406817	0.986571817811575
3:155914419|155916192	0	1.06781652900344	0	0	0	0	0.355938843001147	0	-0.355938843001147	0.950387744151351	0.986571817811575
9:122984485|122986419	0	1.06781652900344	0	0	0	0	0.355938843001147	0	-0.355938843001147	0.950387744151351	0.986571817811575
3:151394656|151416422	0	0	0	0	0	1.40813458608561	0	0.46937819536187	0.46937819536187	0.404368367148509	0.986571817811575
1:173964839|173972627	0	1.67469416473424	0	0	0	0	0.558231388244747	0	-0.558231388244747	0.846980062406817	0.986571817811575
15:43558795|43564992	0	1.06781652900344	0	0	0	2.10697662284786	0.355938843001147	0.702325540949287	0.34638669794814	0.744556565878805	0.986571817811575
3:183195222|183207823	0	2.42895529064961	0	0	0	2.57575125721086	0.80965176354987	0.85858375240362	0.0489319888537501	0.859420202799696	0.986571817811575
18:12634630|12635096	0	2.10056564519095	0	0	0	0	0.700188548396983	0	-0.700188548396983	0.848845148193291	0.986571817811575
15:43578070|43677516	2.85787701725645	0	0	0	5.51311654242192	0	0.952625672418817	1.83770551414064	0.885079841721823	0.679980828292858	0.986571817811575
1:53860056|53878722	0	1.67469416473424	0	0	0	0	0.558231388244747	0	-0.558231388244747	0.846980062406817	0.986571817811575
10:4830675|4842504	0	4.12464867036808	0	0	0	0	1.37488289012269	0	-1.37488289012269	0.649369156212544	0.986571817811575
3:161234727|161238826	0	1.06781652900344	0	0	0	0	0.355938843001147	0	-0.355938843001147	0.950387744151351	0.986571817811575
12:2840842|2840995	0	1.67469416473424	0	0	0	0	0.558231388244747	0	-0.558231388244747	0.846980062406817	0.986571817811575
3:15411245|15414162	0	1.67469416473424	3.82968824499264	0	0	0	1.83479413657563	0	-1.83479413657563	0.677361815449644	0.986571817811575
12:110127360|110132636	0	0	0	0	0	1.40813458608561	0	0.46937819536187	0.46937819536187	0.404368367148509	0.986571817811575
4:102794625|102795006	0	0	0	0	3.44972725939057	0	0	1.14990908646352	1.14990908646352	0.653558679164696	0.986571817811575
11:94445810|94447438	0	0	2.92774573830374	0	0	3.21252097593758	0.975915246101247	1.07084032531253	0.09492507921128	0.791702669115404	0.986571817811575
12:110127360|110129130	0	2.69628137487258	0	0	0	0	0.89876045829086	0	-0.89876045829086	0.818653145511722	0.986571817811575
11:65551126|65551564	0	0	0	0	4.38214931895973	0	0	1.46071643965324	1.46071643965324	0.497119165403684	0.986571817811575
6:106602874|106622969	0	2.10056564519095	0	0	0	0	0.700188548396983	0	-0.700188548396983	0.848845148193291	0.986571817811575
4:39872986|39877153	0	1.67469416473424	0	0	0	0	0.558231388244747	0	-0.558231388244747	0.846980062406817	0.986571817811575
16:30664215|30666541	5.05697220030727	2.69628137487258	2.10588002770033	5.18740605305998	5.79686790735229	3.65278073463289	3.28637786762673	4.87901823168172	1.59264036405499	0.732575221726629	0.986571817811575
15:50459000|50465191	0	1.06781652900344	0	0	0	2.10697662284786	0.355938843001147	0.702325540949287	0.34638669794814	0.744556565878805	0.986571817811575
6:85618818|85619417	0	1.06781652900344	0	0	0	0	0.355938843001147	0	-0.355938843001147	0.950387744151351	0.986571817811575
8:70583164|70598255	0	1.67469416473424	0	0	0	0	0.558231388244747	0	-0.558231388244747	0.846980062406817	0.986571817811575
9:113049362|113049872	3.22228472983132	1.06781652900344	0	0	0	0	1.43003375294492	0	-1.43003375294492	0.763009900623164	0.986571817811575
5:157285339|157287108	0	1.67469416473424	0	0	0	0	0.558231388244747	0	-0.558231388244747	0.846980062406817	0.986571817811575
1:77633115|77641655	3.37493044230478	5.58913753305884	5.91845410636355	0	5.66195708868165	5.51274273644856	4.96084069390906	3.72489994171007	-1.23594075219899	0.986294989964649	1
2:72559453|72733118	0	2.69628137487258	0	0	0	0	0.89876045829086	0	-0.89876045829086	0.818653145511722	0.986571817811575
6:89853166|89855544	4.64133390989106	2.10056564519095	0	0	0	0	2.247299851694	0	-2.247299851694	0.464935216761492	0.986571817811575
1:77801331|77815231	3.86200840522847	5.17313811497411	5.70656754666561	0	3.44972725939057	3.21252097593758	4.91390468895606	2.22074941177605	-2.69315527718001	0.35312490046699	0.986571817811575
X:24821452|24843677	0	1.67469416473424	0	0	0	0	0.558231388244747	0	-0.558231388244747	0.846980062406817	0.986571817811575
17:78803385|78803978	0	1.06781652900344	0	0	0	0	0.355938843001147	0	-0.355938843001147	0.950387744151351	0.986571817811575
3:15232519|15240617	0	1.67469416473424	0	0	0	0	0.558231388244747	0	-0.558231388244747	0.846980062406817	0.986571817811575
10:115461941|115469329	6.10229432322696	6.88630191245722	3.98829488749201	5.42231014896764	6.64763920269821	6.64726083935198	5.6589637077254	6.23907006367261	0.580106355947214	0.829380186141258	0.986571817811575
2:131722417|131751585	0	1.67469416473424	0	0	0	0	0.558231388244747	0	-0.558231388244747	0.846980062406817	0.986571817811575
6:125874889|125890810	0	1.06781652900344	0	0	0	0	0.355938843001147	0	-0.355938843001147	0.950387744151351	0.986571817811575
2:99369392|99371730	0	2.10056564519095	0	0	0	1.40813458608561	0.700188548396983	0.46937819536187	-0.230810353035113	1	1
7:148389683|148394692	0	2.10056564519095	0	0	0	0	0.700188548396983	0	-0.700188548396983	0.848845148193291	0.986571817811575
9:100226062|100229827	0	1.06781652900344	0	0	0	0	0.355938843001147	0	-0.355938843001147	0.950387744151351	0.986571817811575
17:29684563|29695523	0	3.58045708721533	1.4072446524176	0	0	3.83101610874758	1.66256724654431	1.27700536958253	-0.385561876961783	0.817621262318944	0.986571817811575
5:137658131|137720584	0	1.06781652900344	0	0	0	0	0.355938843001147	0	-0.355938843001147	0.950387744151351	0.986571817811575
14:100898957|100910304	0	1.06781652900344	0	0	0	0	0.355938843001147	0	-0.355938843001147	0.950387744151351	0.986571817811575
3:149846011|149872154	0	4.58624985041855	0	2.89596752408185	2.57606933595498	4.49192952837988	1.52874995013952	3.32132212947224	1.79257217933272	0.740870247607523	0.986571817811575
3:15230442|15233973	0	2.42895529064961	0	0	0	0	0.80965176354987	0	-0.80965176354987	0.835771864775322	0.986571817811575
8:100715462|100718280	4.30366624048344	0	0	0	0	0	1.43455541349448	0	-1.43455541349448	0.609549290446973	0.986571817811575
1:240868587|240983129	0	2.69628137487258	0	0	0	0	0.89876045829086	0	-0.89876045829086	0.818653145511722	0.986571817811575
4:122210887|122229240	0	1.06781652900344	0	0	0	0	0.355938843001147	0	-0.355938843001147	0.950387744151351	0.986571817811575
17:28689354|28693836	0	1.06781652900344	0	0	0	0	0.355938843001147	0	-0.355938843001147	0.950387744151351	0.986571817811575
7:66427949|66430017	0	2.69628137487258	0	0	0	0	0.89876045829086	0	-0.89876045829086	0.818653145511722	0.986571817811575
8:96250906|96258700	0	1.67469416473424	0	0	0	0	0.558231388244747	0	-0.558231388244747	0.846980062406817	0.986571817811575
18:33607594|33661737	0	0	4.26117828677898	0	0	0	1.42039276225966	0	-1.42039276225966	0.634492069255519	0.986571817811575
6:167870383|167880517	0	2.10056564519095	0	0	0	0	0.700188548396983	0	-0.700188548396983	0.848845148193291	0.986571817811575
3:44361365|44367708	0	1.67469416473424	0	0	0	0	0.558231388244747	0	-0.558231388244747	0.846980062406817	0.986571817811575
16:71658233|71679535	0	1.06781652900344	0	0	0	0	0.355938843001147	0	-0.355938843001147	0.950387744151351	0.986571817811575
14:75732338|75735289	3.7547758219297	0	0	4.34555882636806	0	3.65278073463289	1.25159194064323	2.66611318700032	1.41452124635708	0.696083687771162	0.986571817811575
8:25439279|25439664	0	1.06781652900344	0	0	0	0	0.355938843001147	0	-0.355938843001147	0.950387744151351	0.986571817811575
3:37121492|37129149	0	1.67469416473424	0	0	0	0	0.558231388244747	0	-0.558231388244747	0.846980062406817	0.986571817811575
2:23880639|23885829	0	1.06781652900344	4.38042574701618	0	0	2.92898638578785	1.81608075867321	0.976328795262617	-0.83975196341059	0.99488694564132	1
1:21715389|21721764	2.63410483332002	0	0	0	0	0	0.878034944440007	0	-0.878034944440007	0.821790830561214	0.986571817811575
20:36392417|36398316	0	2.10056564519095	0	0	0	0	0.700188548396983	0	-0.700188548396983	0.848845148193291	0.986571817811575
18:12493072|12546904	0	1.06781652900344	0	0	0	0	0.355938843001147	0	-0.355938843001147	0.950387744151351	0.986571817811575
17:32173831|32175362	3.37493044230478	3.58045708721533	0	4.90667098468626	0	0	2.31846250984004	1.63555699489542	-0.682905514944617	0.95808857228054	0.990402228043817
14:21371874|21373430	0	2.69628137487258	0	0	0	0	0.89876045829086	0	-0.89876045829086	0.818653145511722	0.986571817811575
1:100139649|100144143	0	2.42895529064961	0	0	0	0	0.80965176354987	0	-0.80965176354987	0.835771864775322	0.986571817811575
16:23433545|23445961	0	1.67469416473424	0	0	0	0	0.558231388244747	0	-0.558231388244747	0.846980062406817	0.986571817811575
18:41993270|42020705	0	1.67469416473424	0	0	0	0	0.558231388244747	0	-0.558231388244747	0.846980062406817	0.986571817811575
15:57091789|57095163	0	2.10056564519095	0	0	0	0	0.700188548396983	0	-0.700188548396983	0.848845148193291	0.986571817811575
12:110190920|110192706	0	3.44179221446726	0	0	0	0	1.14726407148909	0	-1.14726407148909	0.757175506934925	0.986571817811575
17:60205447|60205658	0	1.06781652900344	0	0	0	0	0.355938843001147	0	-0.355938843001147	0.950387744151351	0.986571817811575
8:60220243|60226935	0	2.10056564519095	0	0	0	0	0.700188548396983	0	-0.700188548396983	0.848845148193291	0.986571817811575
5:37342549|37364384	0	1.06781652900344	0	0	0	0	0.355938843001147	0	-0.355938843001147	0.950387744151351	0.986571817811575
10:68355353|68364113	0	2.42895529064961	0	0	0	0	0.80965176354987	0	-0.80965176354987	0.835771864775322	0.986571817811575
12:29293300|29297200	3.7547758219297	2.9217314831801	0	0	0	2.10697662284786	2.2255024350366	0.702325540949287	-1.52317689408731	0.87454669843953	0.986571817811575
1:171704387|171738463	0	1.67469416473424	0	0	0	0	0.558231388244747	0	-0.558231388244747	0.846980062406817	0.986571817811575
10:45888165|45939447	0	0	0	0	0	2.10697662284786	0	0.702325540949287	0.702325540949287	0.51442933401262	0.986571817811575
1:111703336|111706777	0	0	0	4.34555882636806	0	0	0	1.44851960878935	1.44851960878935	0.437752034948983	0.986571817811575
18:59155688|59157665	0	1.06781652900344	0	0	0	0	0.355938843001147	0	-0.355938843001147	0.950387744151351	0.986571817811575
22:30893122|30893733	0	0	0	0	0	2.57575125721086	0	0.85858375240362	0.85858375240362	0.522604313577417	0.986571817811575
5:55267138|55270706	0	2.10056564519095	0	0	0	0	0.700188548396983	0	-0.700188548396983	0.848845148193291	0.986571817811575
21:6670522|6995324	0	0	2.10588002770033	0	0	0	0.701960009233443	0	-0.701960009233443	0.879557607376963	0.986571817811575
2:127869454|127874272	0	1.06781652900344	0	0	0	0	0.355938843001147	0	-0.355938843001147	0.950387744151351	0.986571817811575
1:44308310|44319744	0	4.65063152025302	3.82968824499264	0	0	3.21252097593758	2.82677325508189	1.07084032531253	-1.75593292976936	0.802581798459641	0.986571817811575
8:94836524|94841591	0	1.06781652900344	0	0	0	3.65278073463289	0.355938843001147	1.21759357821096	0.861654735209817	0.586917868757073	0.986571817811575
16:76475939|76498694	0	2.10056564519095	0	0	0	0	0.700188548396983	0	-0.700188548396983	0.848845148193291	0.986571817811575
X:107029127|107030315	0	1.67469416473424	0	0	0	0	0.558231388244747	0	-0.558231388244747	0.846980062406817	0.986571817811575
7:111900374|111901801	0	1.06781652900344	0	0	0	0	0.355938843001147	0	-0.355938843001147	0.950387744151351	0.986571817811575
1:179050279|179066859	0	0	0	0	0	2.57575125721086	0	0.85858375240362	0.85858375240362	0.522604313577417	0.986571817811575
11:63590100|63590368	3.63892824029687	1.06781652900344	0	0	0	0	1.5689149231001	0	-1.5689149231001	0.713421019421271	0.986571817811575
11:117279908|117280259	0	2.69628137487258	4.13117892293027	0	3.98999132519204	0	2.27582009926762	1.32999710839735	-0.94582299087027	0.827719839285543	0.986571817811575
3:37379042|37383371	0	1.67469416473424	0	0	0	0	0.558231388244747	0	-0.558231388244747	0.846980062406817	0.986571817811575
14:30670256|30673997	0	1.67469416473424	0	0	0	0	0.558231388244747	0	-0.558231388244747	0.846980062406817	0.986571817811575
12:27368262|27368412	0	1.67469416473424	0	0	0	0	0.558231388244747	0	-0.558231388244747	0.846980062406817	0.986571817811575
6:42721750|42723488	0	2.10056564519095	0	0	0	0	0.700188548396983	0	-0.700188548396983	0.848845148193291	0.986571817811575
17:64519321|64529427	3.37493044230478	0	0	0	0	3.98963320484304	1.12497681410159	1.32987773494768	0.204900920846087	0.75664596217561	0.986571817811575
4:118224491|118240694	0	1.06781652900344	0	0	0	0	0.355938843001147	0	-0.355938843001147	0.950387744151351	0.986571817811575
10:133199267|133199457	0	0	0	3.79564845737629	0	0	0	1.26521615245876	1.26521615245876	0.538082615437043	0.986571817811575
9:123757703|123879021	0	5.12862371065672	5.56268311266353	0	5.79686790735229	3.21252097593758	3.56376894110675	3.00312962776329	-0.56063931334346	0.701119529122745	0.986571817811575
7:140348626|140352146	0	1.06781652900344	0	0	0	0	0.355938843001147	0	-0.355938843001147	0.950387744151351	0.986571817811575
3:182820260|182837174	0	1.06781652900344	0	0	0	0	0.355938843001147	0	-0.355938843001147	0.950387744151351	0.986571817811575
5:147601741|147623689	0	1.67469416473424	0	0	0	0	0.558231388244747	0	-0.558231388244747	0.846980062406817	0.986571817811575
12:120061827|120062684	0	1.06781652900344	0	0	0	0	0.355938843001147	0	-0.355938843001147	0.950387744151351	0.986571817811575
4:83045626|83049984	0	1.06781652900344	0	0	0	0	0.355938843001147	0	-0.355938843001147	0.950387744151351	0.986571817811575
10:7276892|7285954	6.71641422617699	8.38483786471841	7.17742162728534	7.69480882580902	7.48922670632271	7.462031143881	7.42622457272691	7.54868889200424	0.12246431927733	0.943245287142655	0.986571817811575
16:66725828|66729099	4.37781869094448	2.9217314831801	0	0	0	0	2.43318339137486	0	-2.43318339137486	0.47959119976813	0.986571817811575
22:42514682|42576126	0	2.9217314831801	0	0	0	0	0.973910494393367	0	-0.973910494393367	0.802285027372859	0.986571817811575
17:63652557|63667060	0	0	0	0	0	1.40813458608561	0	0.46937819536187	0.46937819536187	0.404368367148509	0.986571817811575
13:52397232|52398194	0	2.10056564519095	0	0	0	0	0.700188548396983	0	-0.700188548396983	0.848845148193291	0.986571817811575
3:179719940|179730709	4.86406967108394	0	0	0	0	0	1.62135655702798	0	-1.62135655702798	0.450479587640398	0.986571817811575
17:43201686|43203786	0	2.10056564519095	0	4.55777791415599	4.38214931895973	0	0.700188548396983	2.97997574437191	2.27978719597492	0.46846407464981	0.986571817811575
4:185657424|185662242	0	1.06781652900344	0	0	0	0	0.355938843001147	0	-0.355938843001147	0.950387744151351	0.986571817811575
4:56483139|56484864	0	1.06781652900344	0	0	0	0	0.355938843001147	0	-0.355938843001147	0.950387744151351	0.986571817811575
2:208304319|208304844	0	1.06781652900344	0	0	0	0	0.355938843001147	0	-0.355938843001147	0.950387744151351	0.986571817811575
14:88663031|88665489	3.05155605186708	2.10056564519095	0	0	0	0	1.71737389901934	0	-1.71737389901934	0.745550377994972	0.986571817811575
16:18336634|18375069	3.22228472983132	0	4.68843322222928	0	4.38214931895973	2.10697662284786	2.6369059840202	2.16304198060253	-0.47386400341767	0.833326349070034	0.986571817811575
11:11891968|11905548	0	1.06781652900344	0	0	0	0	0.355938843001147	0	-0.355938843001147	0.950387744151351	0.986571817811575
20:44918906|44919277	0	1.67469416473424	0	0	0	0	0.558231388244747	0	-0.558231388244747	0.846980062406817	0.986571817811575
22:44845269|44849060	0	2.10056564519095	0	0	0	0	0.700188548396983	0	-0.700188548396983	0.848845148193291	0.986571817811575
5:39382618|39388852	0	0	0	0	5.15954429819883	0	0	1.71984809939961	1.71984809939961	0.285395338610224	0.986571817811575
7:98190728|98194572	5.18640966597123	1.06781652900344	4.49056476402387	0	5.34713500078063	3.21252097593758	3.58159698633285	2.85321865890607	-0.728378327426777	0.772237350862678	0.986571817811575
1:50705786|50744775	0	2.69628137487258	0	0	0	3.21252097593758	0.89876045829086	1.07084032531253	0.172079867021667	0.806010145020146	0.986571817811575
7:27822250|27822859	0	0	0	4.55777791415599	0	0	0	1.51925930471866	1.51925930471866	0.388327980769612	0.986571817811575
1:77576068|77579628	0	1.06781652900344	0	0	0	0	0.355938843001147	0	-0.355938843001147	0.950387744151351	0.986571817811575
5:112264896|112280323	0	3.11666558099063	0	0	0	0	1.03888852699688	0	-1.03888852699688	0.787686680521154	0.986571817811575
9:92464919|92466571	0	0	0	0	3.44972725939057	0	0	1.14990908646352	1.14990908646352	0.653558679164696	0.986571817811575
4:147939825|147946704	0	0	3.65146607364171	4.90667098468626	0	0	1.21715535788057	1.63555699489542	0.41840163701485	0.724220904044481	0.986571817811575
20:35246840|35254754	0	1.06781652900344	0	0	0	0	0.355938843001147	0	-0.355938843001147	0.950387744151351	0.986571817811575
12:45518318|45532296	0	1.67469416473424	0	0	0	0	0.558231388244747	0	-0.558231388244747	0.846980062406817	0.986571817811575
12:51474342|51485900	0	1.06781652900344	0	0	0	0	0.355938843001147	0	-0.355938843001147	0.950387744151351	0.986571817811575
7:14613340|14736194	0	1.06781652900344	3.65146607364171	0	0	0	1.57309420088172	0	-1.57309420088172	0.723972359582246	0.986571817811575
12:20613443|20621411	0	1.06781652900344	0	0	0	0	0.355938843001147	0	-0.355938843001147	0.950387744151351	0.986571817811575
4:71022367|71026755	0	1.06781652900344	0	0	0	0	0.355938843001147	0	-0.355938843001147	0.950387744151351	0.986571817811575
1:109340724|109345878	0	2.69628137487258	0	0	0	2.57575125721086	0.89876045829086	0.85858375240362	-0.04017670588724	0.886863877513658	0.986571817811575
4:143524367|143530526	0	1.06781652900344	0	0	0	0	0.355938843001147	0	-0.355938843001147	0.950387744151351	0.986571817811575
10:73072029|73073827	0	2.10056564519095	0	0	0	2.57575125721086	0.700188548396983	0.85858375240362	0.158395204006637	0.824551970752925	0.986571817811575
5:730434|801164	0	0	7.27299378044934	0	0	0	2.42433126014978	0	-2.42433126014978	0.0077632120653604	0.986571817811575
1:32162361|32166230	0	1.06781652900344	0	0	0	0	0.355938843001147	0	-0.355938843001147	0.950387744151351	0.986571817811575
19:13892786|13893223	0	1.06781652900344	0	0	0	0	0.355938843001147	0	-0.355938843001147	0.950387744151351	0.986571817811575
1:203720549|203721410	0	1.06781652900344	2.92774573830374	0	0	0	1.33185408910239	0	-1.33185408910239	0.798927801165071	0.986571817811575
1:109582437|109586882	3.63892824029687	1.67469416473424	0	0	0	0	1.7712074683437	0	-1.7712074683437	0.695413815610787	0.986571817811575
2:160313156|160367391	0	0	0	2.89596752408185	0	0	0	0.965322508027283	0.965322508027283	0.630905296962433	0.986571817811575
3:180607766|180608150	0	1.06781652900344	0	0	2.57606933595498	0	0.355938843001147	0.85868977865166	0.502750935650513	0.935338407796897	0.986571817811575
10:63380318|63409988	0	2.10056564519095	0	0	0	0	0.700188548396983	0	-0.700188548396983	0.848845148193291	0.986571817811575
X:123686548|123697751	0	0	0	0	3.44972725939057	0	0	1.14990908646352	1.14990908646352	0.653558679164696	0.986571817811575
9:107306379|107306647	0	1.06781652900344	0	0	0	0	0.355938843001147	0	-0.355938843001147	0.950387744151351	0.986571817811575
17:31235611|31236021	0	1.67469416473424	0	0	0	0	0.558231388244747	0	-0.558231388244747	0.846980062406817	0.986571817811575
16:3506331|3512478	0	2.10056564519095	0	0	0	0	0.700188548396983	0	-0.700188548396983	0.848845148193291	0.986571817811575
18:36594787|36602768	0	1.67469416473424	0	0	0	0	0.558231388244747	0	-0.558231388244747	0.846980062406817	0.986571817811575
19:34330189|34333801	0	1.67469416473424	0	0	0	0	0.558231388244747	0	-0.558231388244747	0.846980062406817	0.986571817811575
12:71626260|71629037	0	4.12464867036808	0	0	0	2.92898638578785	1.37488289012269	0.976328795262617	-0.398554094860077	1	1
17:78067757|78071165	0	3.11666558099063	0	0	0	0	1.03888852699688	0	-1.03888852699688	0.787686680521154	0.986571817811575
2:173364795|173367831	0	2.42895529064961	0	0	0	0	0.80965176354987	0	-0.80965176354987	0.835771864775322	0.986571817811575
3:132704198|132708257	0	0	0	0	3.44972725939057	2.92898638578785	0	2.12623788172614	2.12623788172614	0.457173581704311	0.986571817811575
1:94487892|94491247	0	1.06781652900344	0	0	0	0	0.355938843001147	0	-0.355938843001147	0.950387744151351	0.986571817811575
17:5308694|5332152	0	1.67469416473424	0	0	0	0	0.558231388244747	0	-0.558231388244747	0.846980062406817	0.986571817811575
4:39902347|39904191	0	1.67469416473424	0	0	0	0	0.558231388244747	0	-0.558231388244747	0.846980062406817	0.986571817811575
16:58574609|58583182	0	2.10056564519095	0	0	0	2.57575125721086	0.700188548396983	0.85858375240362	0.158395204006637	0.824551970752925	0.986571817811575
6:83398367|83407901	6.32481147263838	5.68447889017418	5.66018242285655	6.10131415091917	6.32930392287081	6.59884746193758	5.8898242618897	6.34315517857585	0.453330916686149	0.686373511712393	0.986571817811575
1:210919640|210920967	0	4.93541143993009	0	0	0	0	1.64513714664336	0	-1.64513714664336	0.427917144254179	0.986571817811575
20:18543019|18548770	0	1.67469416473424	0	0	0	0	0.558231388244747	0	-0.558231388244747	0.846980062406817	0.986571817811575
3:179378341|179378814	0	1.67469416473424	0	0	0	0	0.558231388244747	0	-0.558231388244747	0.846980062406817	0.986571817811575
12:47212597|47216689	0	1.67469416473424	0	0	0	3.44938006573156	0.558231388244747	1.14979335524385	0.591561966999107	0.676588342035046	0.986571817811575
17:37440505|37440662	0	2.42895529064961	0	0	2.57606933595498	0	0.80965176354987	0.85868977865166	0.0490380151017901	1	1
1:52509596|52516054	0	1.67469416473424	0	0	0	0	0.558231388244747	0	-0.558231388244747	0.846980062406817	0.986571817811575
15:65463761|65474288	0	0	0	0	3.44972725939057	0	0	1.14990908646352	1.14990908646352	0.653558679164696	0.986571817811575
3:152414941|152432920	3.37493044230478	4.77136799270432	4.13117892293027	2.07782913773556	0	4.13252572241528	4.09249245264646	2.07011828671695	-2.02237416592951	0.873735863711322	0.986571817811575
12:25225614|25245395	0	0	0	0	3.44972725939057	0	0	1.14990908646352	1.14990908646352	0.653558679164696	0.986571817811575
20:36904157|36905503	0	2.42895529064961	0	0	0	0	0.80965176354987	0	-0.80965176354987	0.835771864775322	0.986571817811575
18:23352196|23370261	0	2.10056564519095	0	0	0	0	0.700188548396983	0	-0.700188548396983	0.848845148193291	0.986571817811575
7:32548847|32554596	0	2.69628137487258	0	0	0	0	0.89876045829086	0	-0.89876045829086	0.818653145511722	0.986571817811575
6:3410188|3415855	0	1.67469416473424	0	0	0	0	0.558231388244747	0	-0.558231388244747	0.846980062406817	0.986571817811575
17:67928355|67929487	0	4.37383264331362	0	0	0	3.44938006573156	1.45794421443787	1.14979335524385	-0.30815085919402	1	1
19:34327562|34327755	0	2.69628137487258	0	0	0	0	0.89876045829086	0	-0.89876045829086	0.818653145511722	0.986571817811575
13:35550477|35567017	0	3.7069550465052	0	0	0	0	1.2356516821684	0	-1.2356516821684	0.722141502565712	0.986571817811575
9:113969117|113988580	0	1.67469416473424	0	0	0	0	0.558231388244747	0	-0.558231388244747	0.846980062406817	0.986571817811575
11:108186482|108189330	0	1.06781652900344	0	0	0	0	0.355938843001147	0	-0.355938843001147	0.950387744151351	0.986571817811575
6:43549489|43555964	0	1.67469416473424	0	0	0	0	0.558231388244747	0	-0.558231388244747	0.846980062406817	0.986571817811575
13:35044947|35058863	0	1.06781652900344	0	0	0	0	0.355938843001147	0	-0.355938843001147	0.950387744151351	0.986571817811575
10:6588266|6608408	0	0	4.26117828677898	0	0	0	1.42039276225966	0	-1.42039276225966	0.634492069255519	0.986571817811575
10:101624745|101676436	0	1.67469416473424	0	0	0	2.10697662284786	0.558231388244747	0.702325540949287	0.14409415270454	0.832468429207825	0.986571817811575
1:32226171|32226530	0	1.67469416473424	0	0	0	0	0.558231388244747	0	-0.558231388244747	0.846980062406817	0.986571817811575
13:50927407|50934999	4.86406967108394	4.12464867036808	0	6.51108871666966	5.51311654242192	3.44938006573156	2.99623944715067	5.15786177494105	2.16162232779037	0.537581751397544	0.986571817811575
3:9653621|9662375	0	0	0	0	0	2.10697662284786	0	0.702325540949287	0.702325540949287	0.51442933401262	0.986571817811575
2:77124500|77125241	0	1.67469416473424	0	0	0	0	0.558231388244747	0	-0.558231388244747	0.846980062406817	0.986571817811575
1:28407410|28459258	0	2.10056564519095	0	0	0	0	0.700188548396983	0	-0.700188548396983	0.848845148193291	0.986571817811575
1:40059334|40061812	0	0	0	0	0	1.40813458608561	0	0.46937819536187	0.46937819536187	0.404368367148509	0.986571817811575
4:118105018|118114960	0	2.69628137487258	0	0	0	0	0.89876045829086	0	-0.89876045829086	0.818653145511722	0.986571817811575
1:235240313|235260752	0	1.06781652900344	0	0	0	0	0.355938843001147	0	-0.355938843001147	0.950387744151351	0.986571817811575
7:112286873|112287074	0	4.29545796108171	0	0	4.38214931895973	3.83101610874758	1.43181932036057	2.73772180923577	1.3059024888752	0.817197369765372	0.986571817811575
12:109938380|109939247	0	1.67469416473424	0	0	0	0	0.558231388244747	0	-0.558231388244747	0.846980062406817	0.986571817811575
2:23819747|23823569	0	2.9217314831801	0	0	0	0	0.973910494393367	0	-0.973910494393367	0.802285027372859	0.986571817811575
17:27640572|27746223	0	0	0	0	6.7173431692592	3.83101610874758	0	3.51611975933559	3.51611975933559	0.00894485026626698	0.986571817811575
2:45677832|45701491	0	2.10056564519095	0	0	0	0	0.700188548396983	0	-0.700188548396983	0.848845148193291	0.986571817811575
3:91483768|91513775	0	0	2.92774573830374	2.89596752408185	0	0	0.975915246101247	0.965322508027283	-0.0105927380739633	0.973076349382844	1
12:69530865|69532056	0	1.67469416473424	0	0	0	0	0.558231388244747	0	-0.558231388244747	0.846980062406817	0.986571817811575
18:31931329|31936456	0	1.67469416473424	0	0	0	0	0.558231388244747	0	-0.558231388244747	0.846980062406817	0.986571817811575
9:77293341|77295846	0	0	0	0	0	2.92898638578785	0	0.976328795262617	0.976328795262617	0.509897602297054	0.986571817811575
3:50106767|50108304	0	2.9217314831801	0	3.79564845737629	0	4.59425770620845	0.973910494393367	2.79663538786158	1.82272489346821	0.449646903633495	0.986571817811575
1:197672037|197715074	0	3.11666558099063	0	0	0	0	1.03888852699688	0	-1.03888852699688	0.787686680521154	0.986571817811575
10:73156275|73156655	0	2.42895529064961	0	0	0	0	0.80965176354987	0	-0.80965176354987	0.835771864775322	0.986571817811575
1:172551512|172557794	0	4.21257973227913	0	3.79564845737629	3.98999132519204	5.34676221530446	1.40419324409304	4.37746733262426	2.97327408853122	0.378650501002251	0.986571817811575
19:5240199|5246045	0	0	0	0	4.38214931895973	0	0	1.46071643965324	1.46071643965324	0.497119165403684	0.986571817811575
1:224411427|224424654	0	1.06781652900344	0	0	0	0	0.355938843001147	0	-0.355938843001147	0.950387744151351	0.986571817811575
1:234433410|234437372	3.86200840522847	0	0	0	0	0	1.28733613507616	0	-1.28733613507616	0.697129416978636	0.986571817811575
6:145893215|145894977	0	1.67469416473424	0	0	0	0	0.558231388244747	0	-0.558231388244747	0.846980062406817	0.986571817811575
12:26979784|26990627	4.86406967108394	2.42895529064961	3.82968824499264	4.34555882636806	0	5.01902662282268	3.70757106890873	3.12152848306358	-0.58604258584515	0.752853852697302	0.986571817811575
1:65913245|65918835	6.43311845886179	8.83964387229746	9.75956509696654	0	3.44972725939057	4.94349385905884	8.3441091427086	2.79774037281647	-5.54636876989213	1.06456376790578e-05	0.0217305853396714
12:105121101|105141246	0	0	5.01764242293766	0	0	0	1.67254747431255	0	-1.67254747431255	0.41644596307971	0.986571817811575
5:108954729|108959347	0	2.10056564519095	0	0	0	2.10697662284786	0.700188548396983	0.702325540949287	0.00213699255230337	0.884120926032662	0.986571817811575
5:134674615|134679728	0	1.06781652900344	0	0	0	0	0.355938843001147	0	-0.355938843001147	0.950387744151351	0.986571817811575
18:42212364|42226107	4.14284416635095	1.67469416473424	0	0	0	0	1.93917944369506	0	-1.93917944369506	0.607763700182405	0.986571817811575
6:25166290|25167392	0	0	0	0	0	3.21252097593758	0	1.07084032531253	1.07084032531253	0.495557899321037	0.986571817811575
5:128167761|128178689	0	0	0	0	0	2.92898638578785	0	0.976328795262617	0.976328795262617	0.509897602297054	0.986571817811575
14:23968757|24004392	0	0	0	0	5.79686790735229	0	0	1.93228930245076	1.93228930245076	0.124685892918206	0.986571817811575
16:58576463|58583182	0	0	0	0	0	2.10697662284786	0	0.702325540949287	0.702325540949287	0.51442933401262	0.986571817811575
18:2722519|2729409	0	1.06781652900344	0	0	0	0	0.355938843001147	0	-0.355938843001147	0.950387744151351	0.986571817811575
X:49242016|49243462	0	1.06781652900344	0	0	0	0	0.355938843001147	0	-0.355938843001147	0.950387744151351	0.986571817811575
17:42724305|42727763	0	2.10056564519095	0	0	0	0	0.700188548396983	0	-0.700188548396983	0.848845148193291	0.986571817811575
21:44074324|44077784	0	0	3.21124685388245	0	0	0	1.07041561796082	0	-1.07041561796082	0.794735301262444	0.986571817811575
2:53693884|53765585	0	1.67469416473424	0	0	0	0	0.558231388244747	0	-0.558231388244747	0.846980062406817	0.986571817811575
17:45008289|45008483	0	1.67469416473424	0	0	0	0	0.558231388244747	0	-0.558231388244747	0.846980062406817	0.986571817811575
15:63659736|63666472	0	1.06781652900344	0	0	0	0	0.355938843001147	0	-0.355938843001147	0.950387744151351	0.986571817811575
17:35636341|35650789	0	1.67469416473424	0	0	0	0	0.558231388244747	0	-0.558231388244747	0.846980062406817	0.986571817811575
9:133056012|133056908	0	1.67469416473424	0	0	0	0	0.558231388244747	0	-0.558231388244747	0.846980062406817	0.986571817811575
6:75183050|75184144	0	1.06781652900344	0	0	0	0	0.355938843001147	0	-0.355938843001147	0.950387744151351	0.986571817811575
1:113549515|113622994	0	1.06781652900344	0	0	0	0	0.355938843001147	0	-0.355938843001147	0.950387744151351	0.986571817811575
15:50038768|50047464	0	3.82325005399539	4.86240781825688	0	0	0	2.89521929075076	0	-2.89521929075076	0.27931535428399	0.986571817811575
18:56816031|56880165	0	4.03100843212789	3.98829488749201	0	0	1.40813458608561	2.67310110653997	0.46937819536187	-2.2037229111781	0.618052033711685	0.986571817811575
10:100981544|100983754	0	1.06781652900344	0	0	0	0	0.355938843001147	0	-0.355938843001147	0.950387744151351	0.986571817811575
1:61791348|61808530	0	0	0	0	0	2.92898638578785	0	0.976328795262617	0.976328795262617	0.509897602297054	0.986571817811575
9:63986227|64004155	0	1.06781652900344	0	0	0	0	0.355938843001147	0	-0.355938843001147	0.950387744151351	0.986571817811575
9:109408321|109422852	3.37493044230478	0	0	0	0	0	1.12497681410159	0	-1.12497681410159	0.763732918215886	0.986571817811575
7:78255943|78256581	0	2.10056564519095	0	0	0	0	0.700188548396983	0	-0.700188548396983	0.848845148193291	0.986571817811575
5:19838759|19839242	0	4.03100843212789	0	0	2.57606933595498	0	1.34366947737596	0.85868977865166	-0.484979698724303	0.804659558385239	0.986571817811575
1:110222964|110226178	0	1.67469416473424	0	0	0	0	0.558231388244747	0	-0.558231388244747	0.846980062406817	0.986571817811575
9:104787923|104788476	0	0	0	4.09664763293302	0	0	0	1.36554921097767	1.36554921097767	0.487823709531818	0.986571817811575
X:19425531|19464406	0	0	0	0	0	3.21252097593758	0	1.07084032531253	1.07084032531253	0.495557899321037	0.986571817811575
5:79617530|79620083	0	2.42895529064961	0	0	0	0	0.80965176354987	0	-0.80965176354987	0.835771864775322	0.986571817811575
12:11028401|11047188	0	0	4.13117892293027	0	0	0	1.37705964097676	0	-1.37705964097676	0.6621793196626	0.986571817811575
10:73504850|73505426	0	1.06781652900344	0	0	4.69017349540375	2.57575125721086	0.355938843001147	2.4219749175382	2.06603607453706	0.469353217770955	0.986571817811575
12:51462457|51463613	0	1.67469416473424	0	0	0	0	0.558231388244747	0	-0.558231388244747	0.846980062406817	0.986571817811575
7:87964634|87978412	0	5.21632003707861	4.94211202789137	4.90667098468626	6.64763920269821	6.23701302850076	3.38614402165666	5.93044107196174	2.54429705030508	0.288780072083727	0.986571817811575
1:185087552|185091739	0	2.10056564519095	0	0	0	2.10697662284786	0.700188548396983	0.702325540949287	0.00213699255230337	0.884120926032662	0.986571817811575
14:105625772|105742385	0	0	0	0	5.15954429819883	0	0	1.71984809939961	1.71984809939961	0.285395338610224	0.986571817811575
2:99429840|99435941	0	1.67469416473424	0	0	0	0	0.558231388244747	0	-0.558231388244747	0.846980062406817	0.986571817811575
1:70228422|70237552	0	1.67469416473424	0	0	0	0	0.558231388244747	0	-0.558231388244747	0.846980062406817	0.986571817811575
12:50685833|50697175	0	2.10056564519095	0	0	0	0	0.700188548396983	0	-0.700188548396983	0.848845148193291	0.986571817811575
16:1962931|1963148	0	0	0	0	3.44972725939057	0	0	1.14990908646352	1.14990908646352	0.653558679164696	0.986571817811575
7:133895599|133938069	0	1.67469416473424	0	0	0	0	0.558231388244747	0	-0.558231388244747	0.846980062406817	0.986571817811575
8:47912410|47918383	0	1.06781652900344	0	0	0	0	0.355938843001147	0	-0.355938843001147	0.950387744151351	0.986571817811575
8:65779720|65782843	0	2.42895529064961	3.65146607364171	0	0	0	2.02680712143044	0	-2.02680712143044	0.665741938645548	0.986571817811575
11:6563565|6563661	0	0	0	4.34555882636806	0	0	0	1.44851960878935	1.44851960878935	0.437752034948983	0.986571817811575
2:90154279|90190267	0	0	3.21124685388245	0	0	0	1.07041561796082	0	-1.07041561796082	0.794735301262444	0.986571817811575
2:187378940|187385631	0	1.67469416473424	0	0	0	0	0.558231388244747	0	-0.558231388244747	0.846980062406817	0.986571817811575
X:89423738|89455282	0	0	3.65146607364171	0	0	0	1.21715535788057	0	-1.21715535788057	0.743959772888332	0.986571817811575
9:92222520|92229126	3.63892824029687	0	0	0	0	0	1.21297608009896	0	-1.21297608009896	0.731232837160336	0.986571817811575
1:32581791|32582667	0	2.42895529064961	0	0	0	0	0.80965176354987	0	-0.80965176354987	0.835771864775322	0.986571817811575
5:112766326|112801383	0	4.03100843212789	3.21124685388245	0	0	0	2.41408509533678	0	-2.41408509533678	0.53033555983993	0.986571817811575
15:78544190|78546698	0	2.69628137487258	0	0	0	0	0.89876045829086	0	-0.89876045829086	0.818653145511722	0.986571817811575
X:48598958|48599352	3.86200840522847	1.06781652900344	4.49056476402387	0	0	3.65278073463289	3.14012989941859	1.21759357821096	-1.92253632120763	0.91700432986983	0.986571817811575
6:83575010|83582356	0	0	5.3453690599344	0	0	0	1.7817896866448	0	-1.7817896866448	0.304563061531455	0.986571817811575
2:39006412|39007193	0	1.06781652900344	0	0	0	3.21252097593758	0.355938843001147	1.07084032531253	0.71490148231138	0.641522786053955	0.986571817811575
16:16328988|16372106	0	0	0	7.15740204962852	7.93187967875479	0	0	5.02976057612777	5.02976057612777	5.98696767698889e-06	0.016664996663793
4:147633765|147634558	0	2.10056564519095	0	0	0	4.38178547323335	0.700188548396983	1.46059515774445	0.760406609347467	0.550254363431965	0.986571817811575
3:119500695|119517315	2.63410483332002	4.44816809589763	0	4.09664763293302	0	4.38178547323335	2.36075764307255	2.82614436872212	0.465386725649573	0.756198333981841	0.986571817811575
6:144781922|144793991	0	1.06781652900344	0	0	0	0	0.355938843001147	0	-0.355938843001147	0.950387744151351	0.986571817811575
1:235830226|235833667	5.51689518930493	4.44816809589763	5.28551056420564	4.09664763293302	0	3.65278073463289	5.0835246164694	2.58314278918864	-2.50038182728076	0.492325977487884	0.986571817811575
13:112516440|112522509	0	1.06781652900344	0	0	0	0	0.355938843001147	0	-0.355938843001147	0.950387744151351	0.986571817811575
1:172032402|172033265	0	3.28836842371857	0	0	0	2.57575125721086	1.09612280790619	0.85858375240362	-0.23753905550257	1	1
15:34382151|34528289	3.37493044230478	0	0	6.10131415091917	0	0	1.12497681410159	2.03377138363972	0.90879456953813	0.410461351402808	0.986571817811575
2:216065312|216066518	2.85787701725645	3.44179221446726	0	0	0	0	2.0998897439079	0	-2.0998897439079	0.654570653710663	0.986571817811575
1:200807376|200832845	0	2.42895529064961	4.13117892293027	0	0	0	2.18671140452663	0	-2.18671140452663	0.583419853602922	0.986571817811575
11:112078215|112080558	0	2.69628137487258	0	0	3.44972725939057	3.98963320484304	0.89876045829086	2.4797868214112	1.58102636312034	0.616301988406125	0.986571817811575
18:36026900|36033837	0	3.28836842371857	5.15778453713901	0	4.38214931895973	3.65278073463289	2.81538432028586	2.67831001786421	-0.137074302421653	0.951915748031788	0.987748878802135
4:143415477|143433716	0	0	0	0	0	3.44938006573156	0	1.14979335524385	1.14979335524385	0.476742366999097	0.986571817811575
1:1804419|1825499	0	3.82325005399539	0	0	0	0	1.27441668466513	0	-1.27441668466513	0.704178978026253	0.986571817811575
2:101257791|101265047	0	2.10056564519095	0	0	0	0	0.700188548396983	0	-0.700188548396983	0.848845148193291	0.986571817811575
9:14658749|14674385	0	0	3.21124685388245	0	0	0	1.07041561796082	0	-1.07041561796082	0.794735301262444	0.986571817811575
2:190900564|190910321	5.64253524207846	2.69628137487258	0	5.88241971593244	0	3.98963320484304	2.77960553898368	3.29068430692516	0.51107876794148	0.87330439178913	0.986571817811575
8:104093471|104148848	0	5.0826919647436	0	4.09664763293302	0	3.21252097593758	1.69423065491453	2.4363895362902	0.742158881375667	0.983440324057647	1
13:99520036|99555647	0	1.06781652900344	0	0	0	0	0.355938843001147	0	-0.355938843001147	0.950387744151351	0.986571817811575
8:135557448|135607037	0	1.06781652900344	0	0	0	0	0.355938843001147	0	-0.355938843001147	0.950387744151351	0.986571817811575
1:200760839|200815644	5.91576076165635	5.55590357931743	4.49056476402387	5.52682026775117	4.94386361620357	5.79649260700566	5.32074303499922	5.42239216365347	0.10164912865425	0.90082942968606	0.986571817811575
17:4296717|4307123	0	2.42895529064961	0	0	0	0	0.80965176354987	0	-0.80965176354987	0.835771864775322	0.986571817811575
18:12421540|12429436	0	1.06781652900344	0	0	0	0	0.355938843001147	0	-0.355938843001147	0.950387744151351	0.986571817811575
19:34431861|34467014	0	2.10056564519095	0	0	0	0	0.700188548396983	0	-0.700188548396983	0.848845148193291	0.986571817811575
15:43398041|43401850	5.10142092463769	2.10056564519095	0	0	0	0	2.40066218994288	0	-2.40066218994288	0.324695607199158	0.986571817811575
5:108946130|108959347	3.37493044230478	4.29545796108171	4.59288859363723	0	0	3.65278073463289	4.08775899900791	1.21759357821096	-2.87016542079694	0.748163452612191	0.986571817811575
15:65020197|65027040	0	0	3.82968824499264	0	0	0	1.27656274833088	0	-1.27656274833088	0.716938729523222	0.986571817811575
1:77639449|77641655	0	2.42895529064961	3.82968824499264	0	2.57606933595498	3.21252097593758	2.08621451188075	1.92953010396419	-0.156684407916563	0.937026417998197	0.986571817811575
16:14894998|14896114	0	1.67469416473424	0	0	0	0	0.558231388244747	0	-0.558231388244747	0.846980062406817	0.986571817811575
16:28836123|28836420	3.51295953243616	0	0	0	0	0	1.17098651081205	0	-1.17098651081205	0.747984764823883	0.986571817811575
13:45493347|45516263	0	0	3.4480826053632	0	0	0	1.1493608684544	0	-1.1493608684544	0.770505180415466	0.986571817811575
10:26705286|26720359	0	1.67469416473424	0	0	0	0	0.558231388244747	0	-0.558231388244747	0.846980062406817	0.986571817811575
2:44549555|44558013	0	2.10056564519095	0	0	0	0	0.700188548396983	0	-0.700188548396983	0.848845148193291	0.986571817811575
9:121989195|121989770	0	1.67469416473424	0	0	0	0	0.558231388244747	0	-0.558231388244747	0.846980062406817	0.986571817811575
5:70976906|70980036	1.02968580637546	0	0	2.07782913773556	0	0	0.343228602125153	0.69260971257852	0.349381110453367	0.911599008930711	0.986571817811575
12:3083653|3206418	0	1.06781652900344	0	0	0	0	0.355938843001147	0	-0.355938843001147	0.950387744151351	0.986571817811575
7:103593682|103596661	0	1.06781652900344	0	0	0	0	0.355938843001147	0	-0.355938843001147	0.950387744151351	0.986571817811575
2:202917877|202954134	0	1.06781652900344	0	0	0	0	0.355938843001147	0	-0.355938843001147	0.950387744151351	0.986571817811575
10:17157441|17168917	3.96181908444498	3.7069550465052	0	0	3.98999132519204	3.83101610874758	2.55625804365006	2.60700247797987	0.0507444343298129	1	1
12:64080286|64097375	4.05516907579943	2.42895529064961	0	0	0	0	2.16137478881635	0	-2.16137478881635	0.588179676733531	0.986571817811575
16:89883351|89887717	0	1.06781652900344	0	0	0	0	0.355938843001147	0	-0.355938843001147	0.950387744151351	0.986571817811575
10:119847613|119853172	0	1.67469416473424	0	0	0	0	0.558231388244747	0	-0.558231388244747	0.846980062406817	0.986571817811575
9:34219114|34220948	0	2.10056564519095	0	0	0	0	0.700188548396983	0	-0.700188548396983	0.848845148193291	0.986571817811575
10:92143029|92145112	0	3.28836842371857	4.13117892293027	0	4.38214931895973	3.65278073463289	2.47318244888295	2.67831001786421	0.20512756898126	0.884895083030247	0.986571817811575
6:87621354|87636486	0	1.67469416473424	0	0	0	0	0.558231388244747	0	-0.558231388244747	0.846980062406817	0.986571817811575
3:49305715|49311654	0	1.06781652900344	0	0	0	0	0.355938843001147	0	-0.355938843001147	0.950387744151351	0.986571817811575
8:125049006|125057666	0	2.10056564519095	0	0	0	2.92898638578785	0.700188548396983	0.976328795262617	0.276140246865633	0.783436724293576	0.986571817811575
15:43413119|43416416	0	1.06781652900344	0	0	3.44972725939057	0	0.355938843001147	1.14990908646352	0.793970243462377	0.826375652435161	0.986571817811575
12:98544230|98545061	0	1.06781652900344	0	0	0	0	0.355938843001147	0	-0.355938843001147	0.950387744151351	0.986571817811575
5:138513568|138518867	0	1.67469416473424	0	0	0	0	0.558231388244747	0	-0.558231388244747	0.846980062406817	0.986571817811575
18:13012973|13019206	0	2.10056564519095	0	0	0	0	0.700188548396983	0	-0.700188548396983	0.848845148193291	0.986571817811575
11:2955744|2972243	0	1.67469416473424	0	0	0	0	0.558231388244747	0	-0.558231388244747	0.846980062406817	0.986571817811575
1:184884633|184899309	0	1.06781652900344	0	0	0	0	0.355938843001147	0	-0.355938843001147	0.950387744151351	0.986571817811575
7:33146269|33177591	0	3.58045708721533	0	0	0	0	1.19348569573844	0	-1.19348569573844	0.739905906728708	0.986571817811575
14:93467671|93487755	4.37781869094448	5.0826919647436	0	0	0	0	3.15350355189603	0	-3.15350355189603	0.171776809239096	0.986571817811575
17:61987007|61995365	0	2.42895529064961	0	0	0	3.65278073463289	0.80965176354987	1.21759357821096	0.407941814661093	0.718616037365617	0.986571817811575
7:144188200|144283281	3.37493044230478	0	0	0	0	0	1.12497681410159	0	-1.12497681410159	0.763732918215886	0.986571817811575
3:52643248|52648442	0	3.58045708721533	0	0	0	0	1.19348569573844	0	-1.19348569573844	0.739905906728708	0.986571817811575
2:8943187|8958642	5.4836978576563	7.83934072017449	4.68843322222928	0	0	0	6.00382393335336	0	-6.00382393335336	0.000180137096968955	0.204282139707127
17:32198947|32199550	0	1.67469416473424	0	0	0	0	0.558231388244747	0	-0.558231388244747	0.846980062406817	0.986571817811575
5:132927121|132934941	0	0	0	0	2.57606933595498	0	0	0.85868977865166	0.85868977865166	0.743523581623564	0.986571817811575
10:101956597|101957732	0	2.42895529064961	0	0	0	0	0.80965176354987	0	-0.80965176354987	0.835771864775322	0.986571817811575
4:84702353|84713239	0	1.06781652900344	0	0	0	2.92898638578785	0.355938843001147	0.976328795262617	0.62038995226147	0.667969505636789	0.986571817811575
15:84670725|84691644	0	1.67469416473424	0	0	0	0	0.558231388244747	0	-0.558231388244747	0.846980062406817	0.986571817811575
1:21221747|21228041	0	0	0	0	2.57606933595498	2.57575125721086	0	1.71727353105528	1.71727353105528	0.542118250821556	0.986571817811575
12:418494|422891	3.51295953243616	0	0	0	0	0	1.17098651081205	0	-1.17098651081205	0.747984764823883	0.986571817811575
12:121177147|121177446	0	1.67469416473424	0	0	0	0	0.558231388244747	0	-0.558231388244747	0.846980062406817	0.986571817811575
1:69834780|69994633	0	1.06781652900344	0	0	0	0	0.355938843001147	0	-0.355938843001147	0.950387744151351	0.986571817811575
15:34918258|34938813	0	1.06781652900344	0	0	0	2.57575125721086	0.355938843001147	0.85858375240362	0.502644909402473	0.698653230774098	0.986571817811575
1:100285228|100287203	0	1.06781652900344	0	0	0	0	0.355938843001147	0	-0.355938843001147	0.950387744151351	0.986571817811575
12:50685833|50708562	0	1.06781652900344	0	0	0	0	0.355938843001147	0	-0.355938843001147	0.950387744151351	0.986571817811575
2:121605701|121606180	7.45074764650942	6.54048766909547	3.98829488749201	7.67219927139836	7.22779732270965	7.02244718469204	5.99317673436563	7.30748125960002	1.31430452523438	0.59692184104061	0.986571817811575
4:76163225|76166301	0	1.67469416473424	0	0	0	0	0.558231388244747	0	-0.558231388244747	0.846980062406817	0.986571817811575
15:71242649|71256715	0	1.06781652900344	0	0	3.44972725939057	0	0.355938843001147	1.14990908646352	0.793970243462377	0.826375652435161	0.986571817811575
22:25661576|25667800	0	2.10056564519095	0	0	0	0	0.700188548396983	0	-0.700188548396983	0.848845148193291	0.986571817811575
1:20969474|20981227	3.05155605186708	2.9217314831801	0	0	4.69017349540375	0	1.99109584501573	1.56339116513458	-0.427704679881143	0.986557603485068	1
8:140874463|140890769	0	0	0	4.09664763293302	0	0	0	1.36554921097767	1.36554921097767	0.487823709531818	0.986571817811575
3:183295300|183309835	0	1.06781652900344	0	0	0	2.10697662284786	0.355938843001147	0.702325540949287	0.34638669794814	0.744556565878805	0.986571817811575
18:33626873|33646353	0	2.42895529064961	0	0	0	0	0.80965176354987	0	-0.80965176354987	0.835771864775322	0.986571817811575
20:36684413|36688784	0	4.12464867036808	0	0	0	3.21252097593758	1.37488289012269	1.07084032531253	-0.304042564810167	1	1
8:43146948|43161507	4.14284416635095	1.06781652900344	0	0	0	0	1.73688689845146	0	-1.73688689845146	0.626375189167104	0.986571817811575
2:134317529|134318739	0	7.39855155255053	0	0	0	0	2.46618385085018	0	-2.46618385085018	0.00409659729126736	0.986571817811575
18:24196125|24239382	0	1.67469416473424	0	4.55777791415599	0	3.98963320484304	0.558231388244747	2.84913703966634	2.2909056514216	0.336701945327907	0.986571817811575
1:153816273|153816588	0	1.06781652900344	0	0	0	0	0.355938843001147	0	-0.355938843001147	0.950387744151351	0.986571817811575
2:237708544|237727935	0	2.42895529064961	0	0	0	0	0.80965176354987	0	-0.80965176354987	0.835771864775322	0.986571817811575
2:43498833|43527988	0	3.11666558099063	0	0	0	2.57575125721086	1.03888852699688	0.85858375240362	-0.180304774593257	1	1
1:233025146|233057290	0	4.03100843212789	0	0	0	0	1.34366947737596	0	-1.34366947737596	0.667771941936656	0.986571817811575
2:47838859|47839769	0	5.45134550100402	5.83739437974259	0	0	0	3.7629132935822	0	-3.7629132935822	0.0357172406621395	0.986571817811575
17:68902713|68907879	1.62440936937353	0	0	0	0	4.13252572241528	0.541469789791177	1.37750857413843	0.83603878434725	0.565468246687988	0.986571817811575
1:237469092|237493087	0	1.06781652900344	0	0	0	0	0.355938843001147	0	-0.355938843001147	0.950387744151351	0.986571817811575
11:9961957|9989595	0	3.28836842371857	2.92774573830374	0	0	0	2.07203805400744	0	-2.07203805400744	0.670903108821865	0.986571817811575
9:96320998|96324169	0	2.69628137487258	0	0	0	0	0.89876045829086	0	-0.89876045829086	0.818653145511722	0.986571817811575
2:134942612|134947899	0	1.06781652900344	0	0	0	0	0.355938843001147	0	-0.355938843001147	0.950387744151351	0.986571817811575
2:73550267|73559142	0	1.06781652900344	0	0	0	0	0.355938843001147	0	-0.355938843001147	0.950387744151351	0.986571817811575
2:185950644|185961660	0	1.67469416473424	0	0	0	0	0.558231388244747	0	-0.558231388244747	0.846980062406817	0.986571817811575
7:33937289|33974784	0	1.67469416473424	0	0	0	0	0.558231388244747	0	-0.558231388244747	0.846980062406817	0.986571817811575
7:48528236|48580374	3.05155605186708	0	0	0	0	0	1.01718535062236	0	-1.01718535062236	0.791876654608118	0.986571817811575
14:71671119|71685631	0	0	0	0	0	2.92898638578785	0	0.976328795262617	0.976328795262617	0.509897602297054	0.986571817811575
6:30686140|30686254	3.86200840522847	0	0	0	0	0	1.28733613507616	0	-1.28733613507616	0.697129416978636	0.986571817811575
18:74877197|74920692	0	1.67469416473424	0	0	0	0	0.558231388244747	0	-0.558231388244747	0.846980062406817	0.986571817811575
2:74165218|74167107	0	1.67469416473424	0	0	0	0	0.558231388244747	0	-0.558231388244747	0.846980062406817	0.986571817811575
14:69338651|69352170	0	1.06781652900344	0	0	0	0	0.355938843001147	0	-0.355938843001147	0.950387744151351	0.986571817811575
16:68181475|68183366	0	1.67469416473424	0	0	0	0	0.558231388244747	0	-0.558231388244747	0.846980062406817	0.986571817811575
2:61076920|61092587	0	0	4.13117892293027	0	0	0	1.37705964097676	0	-1.37705964097676	0.6621793196626	0.986571817811575
4:65365017|65420565	0	1.67469416473424	0	0	0	0	0.558231388244747	0	-0.558231388244747	0.846980062406817	0.986571817811575
15:90782822|90785081	0	1.06781652900344	0	0	0	0	0.355938843001147	0	-0.355938843001147	0.950387744151351	0.986571817811575
17:30734897|30766588	0	3.82325005399539	0	0	0	0	1.27441668466513	0	-1.27441668466513	0.704178978026253	0.986571817811575
13:32124286|32124875	0	3.11666558099063	0	0	0	0	1.03888852699688	0	-1.03888852699688	0.787686680521154	0.986571817811575
4:51863437|51891851	3.05155605186708	3.58045708721533	6.10316927513123	0	5.51311654242192	3.21252097593758	4.24506080473788	2.90854583945317	-1.33651496528471	0.641596549182683	0.986571817811575
7:158644289|158646563	0	1.67469416473424	0	0	0	0	0.558231388244747	0	-0.558231388244747	0.846980062406817	0.986571817811575
2:20297553|20327378	0	1.67469416473424	0	0	0	0	0.558231388244747	0	-0.558231388244747	0.846980062406817	0.986571817811575
21:31182421|31195305	4.44834541036303	2.42895529064961	0	0	0	0	2.29243356700421	0	-2.29243356700421	0.498855630487498	0.986571817811575
10:100190869|100194521	0	1.06781652900344	0	0	0	0	0.355938843001147	0	-0.355938843001147	0.950387744151351	0.986571817811575
16:72811577|72812038	0	5.12862371065672	0	0	0	0	1.70954123688557	0	-1.70954123688557	0.361779454760771	0.986571817811575
8:28155942|28162078	0	3.28836842371857	0	0	0	3.44938006573156	1.09612280790619	1.14979335524385	0.0536705473376633	0.831587651610118	0.986571817811575
10:103990675|103993133	0	1.67469416473424	0	0	0	0	0.558231388244747	0	-0.558231388244747	0.846980062406817	0.986571817811575
1:11018733|11020599	0	0	0	0	3.98999132519204	0	0	1.32999710839735	1.32999710839735	0.574529388050417	0.986571817811575
18:49417935|49430447	0	1.67469416473424	0	0	0	0	0.558231388244747	0	-0.558231388244747	0.846980062406817	0.986571817811575
5:14755861|14758598	0	1.06781652900344	0	0	3.98999132519204	0	0.355938843001147	1.32999710839735	0.9740582653962	0.750408463778763	0.986571817811575
13:40940921|40941370	0	0	0	0	0	3.65278073463289	0	1.21759357821096	1.21759357821096	0.453399183446917	0.986571817811575
11:118590341|118592856	3.37493044230478	1.67469416473424	0	0	0	0	1.68320820234634	0	-1.68320820234634	0.729568486148049	0.986571817811575
3:121279805|121318540	0	4.71226241450671	0	0	0	0	1.5707541381689	0	-1.5707541381689	0.499728646812332	0.986571817811575
6:135323162|135394896	0	2.10056564519095	0	0	0	2.10697662284786	0.700188548396983	0.702325540949287	0.00213699255230337	0.884120926032662	0.986571817811575
21:8257160|8396156	0	2.42895529064961	0	0	0	0	0.80965176354987	0	-0.80965176354987	0.835771864775322	0.986571817811575
1:35850157|35851053	0	1.67469416473424	0	0	0	0	0.558231388244747	0	-0.558231388244747	0.846980062406817	0.986571817811575
12:123498544|123499536	0	4.44816809589763	0	5.05385632729275	2.57606933595498	4.13252572241528	1.48272269863254	3.92081712855434	2.43809442992179	0.609888389543213	0.986571817811575
17:63379718|63389544	0	1.06781652900344	0	0	0	0	0.355938843001147	0	-0.355938843001147	0.950387744151351	0.986571817811575
6:7298747|7310029	0	1.67469416473424	0	0	3.44972725939057	0	0.558231388244747	1.14990908646352	0.591677698218777	0.899317113902372	0.986571817811575
3:132713126|132716909	3.86200840522847	3.11666558099063	0	5.18740605305998	5.15954429819883	4.26253210658071	2.32622466207303	4.86982748594651	2.54360282387347	0.469100315558164	0.986571817811575
17:46335545|46550519	0	0	4.38042574701618	0	0	0	1.46014191567206	0	-1.46014191567206	0.606641215625261	0.986571817811575
3:196067518|196068130	0	1.06781652900344	0	0	0	0	0.355938843001147	0	-0.355938843001147	0.950387744151351	0.986571817811575
19:37583971|37586745	0	0	0	0	0	1.40813458608561	0	0.46937819536187	0.46937819536187	0.404368367148509	0.986571817811575
18:49097402|49118926	2.85787701725645	2.42895529064961	0	0	0	2.10697662284786	1.76227743596869	0.702325540949287	-1.0599518950194	1	1
2:151420190|151435580	0	1.67469416473424	0	0	0	0	0.558231388244747	0	-0.558231388244747	0.846980062406817	0.986571817811575
22:23268408|23273774	0	1.06781652900344	0	0	2.57606933595498	0	0.355938843001147	0.85868977865166	0.502750935650513	0.935338407796897	0.986571817811575
19:7167968|7172434	0	1.06781652900344	0	0	0	0	0.355938843001147	0	-0.355938843001147	0.950387744151351	0.986571817811575
8:10831665|10834775	0	1.67469416473424	0	0	0	0	0.558231388244747	0	-0.558231388244747	0.846980062406817	0.986571817811575
12:6974339|6983206	0	1.06781652900344	0	0	0	0	0.355938843001147	0	-0.355938843001147	0.950387744151351	0.986571817811575
19:43991842|44100927	0	0	4.13117892293027	0	0	0	1.37705964097676	0	-1.37705964097676	0.6621793196626	0.986571817811575
15:61910177|61912004	0	1.06781652900344	0	0	0	0	0.355938843001147	0	-0.355938843001147	0.950387744151351	0.986571817811575
18:6824762|6837414	3.51295953243616	2.42895529064961	0	0	4.94386361620357	0	1.98063827436192	1.64795453873452	-0.3326837356274	1	1
9:85575315|85596449	0	1.67469416473424	0	0	0	0	0.558231388244747	0	-0.558231388244747	0.846980062406817	0.986571817811575
7:28101619|28105070	0	2.10056564519095	0	0	0	0	0.700188548396983	0	-0.700188548396983	0.848845148193291	0.986571817811575
1:155777622|155784089	0	2.42895529064961	0	3.41483161501866	0	0	0.80965176354987	1.13827720500622	0.32862544145635	0.897255470026421	0.986571817811575
7:24623666|24663721	0	1.67469416473424	0	0	0	0	0.558231388244747	0	-0.558231388244747	0.846980062406817	0.986571817811575
9:76850463|76854208	0	2.9217314831801	0	0	0	0	0.973910494393367	0	-0.973910494393367	0.802285027372859	0.986571817811575
5:111344024|111376942	0	2.69628137487258	0	0	0	0	0.89876045829086	0	-0.89876045829086	0.818653145511722	0.986571817811575
1:184590739|184619630	0	0	0	0	0	2.92898638578785	0	0.976328795262617	0.976328795262617	0.509897602297054	0.986571817811575
4:110488541|110491164	0	2.42895529064961	0	0	0	0	0.80965176354987	0	-0.80965176354987	0.835771864775322	0.986571817811575
16:47463899|47515601	0	4.12464867036808	0	0	0	4.59425770620845	1.37488289012269	1.53141923540282	0.156536345280123	0.702189660337484	0.986571817811575
16:24797490|24804319	0	2.10056564519095	0	0	0	0	0.700188548396983	0	-0.700188548396983	0.848845148193291	0.986571817811575
1:109004592|109011718	0	1.67469416473424	0	0	0	0	0.558231388244747	0	-0.558231388244747	0.846980062406817	0.986571817811575
1:227069777|227074012	0	1.06781652900344	0	0	0	0	0.355938843001147	0	-0.355938843001147	0.950387744151351	0.986571817811575
17:5214050|5223484	0	1.06781652900344	0	0	0	0	0.355938843001147	0	-0.355938843001147	0.950387744151351	0.986571817811575
1:52293453|52332918	0	1.06781652900344	0	0	0	0	0.355938843001147	0	-0.355938843001147	0.950387744151351	0.986571817811575
11:121532464|121545429	0	1.06781652900344	0	0	0	0	0.355938843001147	0	-0.355938843001147	0.950387744151351	0.986571817811575
1:220022347|220024456	0	1.06781652900344	0	0	0	0	0.355938843001147	0	-0.355938843001147	0.950387744151351	0.986571817811575
18:36885557|36959435	0	1.67469416473424	0	0	0	0	0.558231388244747	0	-0.558231388244747	0.846980062406817	0.986571817811575
16:16319931|16359604	0	0	0	0	8.12378606702719	5.28690223199123	0	4.47022943300614	4.47022943300614	2.78992764697982e-05	0.0474582192349307
17:80048583|80050283	0	3.11666558099063	0	3.79564845737629	0	0	1.03888852699688	1.26521615245876	0.226327625461887	0.926109689552421	0.986571817811575
8:17653186|17656065	0	2.69628137487258	0	0	0	2.57575125721086	0.89876045829086	0.85858375240362	-0.04017670588724	0.886863877513658	0.986571817811575
14:102983556|102986580	0	2.10056564519095	0	0	0	0	0.700188548396983	0	-0.700188548396983	0.848845148193291	0.986571817811575
6:26885359|26889197	1.02968580637546	1.06781652900344	0	2.07782913773556	0	0	0.6991674451263	0.69260971257852	-0.00655773254777992	0.986230501481885	1
5:148402348|148414306	0	1.06781652900344	0	0	0	0	0.355938843001147	0	-0.355938843001147	0.950387744151351	0.986571817811575
13:111217679|111277673	0	1.06781652900344	0	0	0	0	0.355938843001147	0	-0.355938843001147	0.950387744151351	0.986571817811575
3:196722415|196731092	0	2.10056564519095	0	0	0	0	0.700188548396983	0	-0.700188548396983	0.848845148193291	0.986571817811575
13:20026612|20036909	0	1.67469416473424	0	0	0	3.21252097593758	0.558231388244747	1.07084032531253	0.51260893706778	0.706700287132892	0.986571817811575
15:75876187|75883424	0	4.77136799270432	5.4028426067628	0	0	3.65278073463289	3.39140353315571	1.21759357821096	-2.17380995494474	0.608552564687086	0.986571817811575
1:16305803|16310357	0	2.10056564519095	0	0	0	0	0.700188548396983	0	-0.700188548396983	0.848845148193291	0.986571817811575
17:67128651|67138114	0	1.06781652900344	0	0	0	0	0.355938843001147	0	-0.355938843001147	0.950387744151351	0.986571817811575
3:104817473|104831561	0	0	0	0	0	4.38178547323335	0	1.46059515774445	1.46059515774445	0.329529382404354	0.986571817811575
4:57005246|57005719	0	0	0	0	2.57606933595498	0	0	0.85868977865166	0.85868977865166	0.743523581623564	0.986571817811575
3:193662822|193667280	0	1.06781652900344	0	0	0	0	0.355938843001147	0	-0.355938843001147	0.950387744151351	0.986571817811575
X:40692183|40710129	0	1.06781652900344	0	0	0	0	0.355938843001147	0	-0.355938843001147	0.950387744151351	0.986571817811575
4:26716213|26720125	0	2.10056564519095	3.65146607364171	0	0	0	1.91734390627755	0	-1.91734390627755	0.684992663071741	0.986571817811575
4:152872452|152888307	0	1.67469416473424	0	0	0	0	0.558231388244747	0	-0.558231388244747	0.846980062406817	0.986571817811575
17:82127692|82134194	0	2.10056564519095	0	0	0	0	0.700188548396983	0	-0.700188548396983	0.848845148193291	0.986571817811575
7:102465817|102466270	0	2.42895529064961	0	0	0	3.44938006573156	0.80965176354987	1.14979335524385	0.340141591693983	0.748430235930244	0.986571817811575
4:295438|296155	0	1.06781652900344	0	0	0	0	0.355938843001147	0	-0.355938843001147	0.950387744151351	0.986571817811575
1:173864257|173864704	0	2.42895529064961	0	0	0	1.40813458608561	0.80965176354987	0.46937819536187	-0.340273568188	1	1
17:66496201|66514466	0	3.82325005399539	0	5.18740605305998	0	4.13252572241528	1.27441668466513	3.10664392515842	1.83222724049329	0.4913158042608	0.986571817811575
20:49013695|49013830	0	4.29545796108171	3.21124685388245	0	0	0	2.50223493832139	0	-2.50223493832139	0.474496128970139	0.986571817811575
13:95161189|95186892	0	0	0	0	0	1.40813458608561	0	0.46937819536187	0.46937819536187	0.404368367148509	0.986571817811575
3:185443445|185450058	0	0	0	0	0	1.40813458608561	0	0.46937819536187	0.46937819536187	0.404368367148509	0.986571817811575
14:31148721|31150221	0	2.69628137487258	0	0	0	0	0.89876045829086	0	-0.89876045829086	0.818653145511722	0.986571817811575
1:241857345|241861502	0	1.06781652900344	0	0	0	0	0.355938843001147	0	-0.355938843001147	0.950387744151351	0.986571817811575
22:42630882|42631450	0	1.06781652900344	0	0	0	0	0.355938843001147	0	-0.355938843001147	0.950387744151351	0.986571817811575
12:56666204|56671847	0	0	0	0	0	2.92898638578785	0	0.976328795262617	0.976328795262617	0.509897602297054	0.986571817811575
18:57695171|57704668	0	0	0	0	0	1.40813458608561	0	0.46937819536187	0.46937819536187	0.404368367148509	0.986571817811575
10:27122841|27126786	0	1.67469416473424	0	0	0	0	0.558231388244747	0	-0.558231388244747	0.846980062406817	0.986571817811575
7:158788004|158788417	0	0	4.38042574701618	0	0	0	1.46014191567206	0	-1.46014191567206	0.606641215625261	0.986571817811575
1:148974514|148979849	0	1.06781652900344	0	0	0	0	0.355938843001147	0	-0.355938843001147	0.950387744151351	0.986571817811575
12:112075678|112081134	0	1.67469416473424	0	0	0	0	0.558231388244747	0	-0.558231388244747	0.846980062406817	0.986571817811575
13:69838976|69961444	0	1.06781652900344	0	0	0	0	0.355938843001147	0	-0.355938843001147	0.950387744151351	0.986571817811575
2:110454851|110455555	1.02968580637546	2.9217314831801	3.65146607364171	0	0	0	2.53429445439909	0	-2.53429445439909	0.609114924543387	0.986571817811575
7:87361728|87391712	0	1.06781652900344	0	0	0	0	0.355938843001147	0	-0.355938843001147	0.950387744151351	0.986571817811575
4:55877917|55892711	0	1.06781652900344	0	0	0	1.40813458608561	0.355938843001147	0.46937819536187	0.113439352360723	0.853390795106382	0.986571817811575
3:136366943|136377752	0	1.06781652900344	0	0	0	0	0.355938843001147	0	-0.355938843001147	0.950387744151351	0.986571817811575
11:88110881|88149955	0	0	0	0	0	4.26253210658071	0	1.4208440355269	1.4208440355269	0.354142080806934	0.986571817811575
1:151137711|151140090	0	2.10056564519095	0	0	0	0	0.700188548396983	0	-0.700188548396983	0.848845148193291	0.986571817811575
2:164692221|164705105	0	0	0	0	0	2.10697662284786	0	0.702325540949287	0.702325540949287	0.51442933401262	0.986571817811575
7:157201721|157225539	0	1.06781652900344	0	0	0	0	0.355938843001147	0	-0.355938843001147	0.950387744151351	0.986571817811575
12:57572061|57572726	0	1.67469416473424	0	0	0	0	0.558231388244747	0	-0.558231388244747	0.846980062406817	0.986571817811575
7:74356410|74360278	0	2.9217314831801	4.13117892293027	0	3.44972725939057	2.92898638578785	2.35097013537012	2.12623788172614	-0.224732253643983	1	1
1:173941265|173947582	0	1.06781652900344	0	0	0	0	0.355938843001147	0	-0.355938843001147	0.950387744151351	0.986571817811575
1:179337837|179342943	0	0	0	6.34948685294725	0	0	0	2.11649561764908	2.11649561764908	0.0270144066390999	0.986571817811575
17:62586135|62602180	0	1.06781652900344	0	0	0	0	0.355938843001147	0	-0.355938843001147	0.950387744151351	0.986571817811575
17:19795622|19804830	0	2.10056564519095	0	0	0	0	0.700188548396983	0	-0.700188548396983	0.848845148193291	0.986571817811575
9:130399511|130400947	0	1.67469416473424	0	0	0	0	0.558231388244747	0	-0.558231388244747	0.846980062406817	0.986571817811575
1:162503754|162512823	0	1.06781652900344	0	0	0	0	0.355938843001147	0	-0.355938843001147	0.950387744151351	0.986571817811575
2:159169250|159172272	0	1.67469416473424	0	0	0	0	0.558231388244747	0	-0.558231388244747	0.846980062406817	0.986571817811575
9:100457758|100471231	0	1.67469416473424	0	0	0	0	0.558231388244747	0	-0.558231388244747	0.846980062406817	0.986571817811575
1:155610425|155745912	0	2.42895529064961	0	0	0	0	0.80965176354987	0	-0.80965176354987	0.835771864775322	0.986571817811575
16:16014491|16016621	0	2.42895529064961	0	0	0	0	0.80965176354987	0	-0.80965176354987	0.835771864775322	0.986571817811575
7:138504290|138538803	0	1.67469416473424	0	0	0	0	0.558231388244747	0	-0.558231388244747	0.846980062406817	0.986571817811575
12:19493800|19493986	0	1.06781652900344	0	0	0	0	0.355938843001147	0	-0.355938843001147	0.950387744151351	0.986571817811575
7:102541501|102640414	0	0	0	6.34948685294725	0	0	0	2.11649561764908	2.11649561764908	0.0270144066390999	0.986571817811575
5:170878097|170881896	0	1.06781652900344	0	0	0	0	0.355938843001147	0	-0.355938843001147	0.950387744151351	0.986571817811575
1:43671505|43694102	0	0	0	0	0	2.10697662284786	0	0.702325540949287	0.702325540949287	0.51442933401262	0.986571817811575
13:32648754|32678929	0	0	4.26117828677898	0	0	0	1.42039276225966	0	-1.42039276225966	0.634492069255519	0.986571817811575
5:144887867|144899472	0	1.06781652900344	0	0	0	0	0.355938843001147	0	-0.355938843001147	0.950387744151351	0.986571817811575
2:17738221|17745951	0	1.06781652900344	0	0	0	0	0.355938843001147	0	-0.355938843001147	0.950387744151351	0.986571817811575
7:130516644|130516744	0	0	2.10588002770033	0	0	0	0.701960009233443	0	-0.701960009233443	0.879557607376963	0.986571817811575
2:90082996|90159914	0	0	3.98829488749201	0	0	0	1.329431629164	0	-1.329431629164	0.689670714956206	0.986571817811575
17:79077430|79077864	4.51558449625689	4.37383264331362	4.68843322222928	5.88241971593244	4.94386361620357	3.21252097593758	4.52595012059993	4.67960143602453	0.1536513154246	0.915561492429414	0.986571817811575
1:17587460|17588479	0	1.06781652900344	0	0	0	0	0.355938843001147	0	-0.355938843001147	0.950387744151351	0.986571817811575
19:5016257|5041251	0	1.67469416473424	0	0	0	1.40813458608561	0.558231388244747	0.46937819536187	-0.0888531928828766	0.956567283625602	0.989132906045192
1:62079450|62084648	0	1.06781652900344	0	0	0	0	0.355938843001147	0	-0.355938843001147	0.950387744151351	0.986571817811575
14:95107608|95108503	0	1.06781652900344	0	0	0	0	0.355938843001147	0	-0.355938843001147	0.950387744151351	0.986571817811575
3:50108070|50109688	0	2.10056564519095	0	0	0	0	0.700188548396983	0	-0.700188548396983	0.848845148193291	0.986571817811575
10:67888882|67891554	0	2.10056564519095	0	0	2.57606933595498	3.65278073463289	0.700188548396983	2.07628335686262	1.37609480846564	0.658185783462841	0.986571817811575
3:183341540|183389779	0	1.06781652900344	0	0	0	0	0.355938843001147	0	-0.355938843001147	0.950387744151351	0.986571817811575
15:64112573|64114646	0	2.10056564519095	0	0	0	0	0.700188548396983	0	-0.700188548396983	0.848845148193291	0.986571817811575
12:103984749|103985728	0	1.67469416473424	0	0	0	0	0.558231388244747	0	-0.558231388244747	0.846980062406817	0.986571817811575
1:117402186|117442325	0	1.67469416473424	0	0	0	0	0.558231388244747	0	-0.558231388244747	0.846980062406817	0.986571817811575
1:23055069|23059167	0	1.06781652900344	0	0	0	0	0.355938843001147	0	-0.355938843001147	0.950387744151351	0.986571817811575
8:43059092|43085396	0	1.67469416473424	0	0	0	0	0.558231388244747	0	-0.558231388244747	0.846980062406817	0.986571817811575
2:200856682|200858089	4.81152596050496	5.0826919647436	5.70656754666561	5.30963380605294	0	2.10697662284786	5.20026182397139	2.47220347630027	-2.72805834767112	0.485711575118043	0.986571817811575
14:63982630|63991115	3.86200840522847	0	0	0	0	0	1.28733613507616	0	-1.28733613507616	0.697129416978636	0.986571817811575
12:121942534|121942975	0	1.06781652900344	0	0	0	0	0.355938843001147	0	-0.355938843001147	0.950387744151351	0.986571817811575
6:51867863|51887245	0	1.06781652900344	0	0	0	0	0.355938843001147	0	-0.355938843001147	0.950387744151351	0.986571817811575
6:151417279|151433230	0	2.69628137487258	0	0	0	0	0.89876045829086	0	-0.89876045829086	0.818653145511722	0.986571817811575
2:241115022|241133030	0	1.06781652900344	0	0	0	0	0.355938843001147	0	-0.355938843001147	0.950387744151351	0.986571817811575
15:41748637|41762362	0	0	0	0	0	3.21252097593758	0	1.07084032531253	1.07084032531253	0.495557899321037	0.986571817811575
9:85672550|85681335	0	1.67469416473424	0	0	0	0	0.558231388244747	0	-0.558231388244747	0.846980062406817	0.986571817811575
6:75634707|75670720	0	1.67469416473424	0	0	0	0	0.558231388244747	0	-0.558231388244747	0.846980062406817	0.986571817811575
12:63983947|63990072	0	1.06781652900344	0	0	0	0	0.355938843001147	0	-0.355938843001147	0.950387744151351	0.986571817811575
3:130967330|130996796	0	1.06781652900344	0	0	0	0	0.355938843001147	0	-0.355938843001147	0.950387744151351	0.986571817811575
6:532469|534580	0	2.42895529064961	0	0	0	0	0.80965176354987	0	-0.80965176354987	0.835771864775322	0.986571817811575
13:95985239|95996135	1.62440936937353	5.88512753892044	8.06970648458383	0	0	4.86378701160956	5.19308113095927	1.62126233720319	-3.57181879375608	0.0916864362482514	0.986571817811575
1:163838099|163863736	0	2.10056564519095	0	0	0	0	0.700188548396983	0	-0.700188548396983	0.848845148193291	0.986571817811575
19:48977924|48978157	0	1.06781652900344	0	0	0	0	0.355938843001147	0	-0.355938843001147	0.950387744151351	0.986571817811575
2:47832964|47834711	0	1.67469416473424	0	0	0	0	0.558231388244747	0	-0.558231388244747	0.846980062406817	0.986571817811575
17:31982999|31988497	6.64313553324929	6.41636506015029	6.78204002204181	5.42231014896764	6.57439574727805	6.52303781373834	6.6138468718138	6.17324790332801	-0.440598968485786	0.84396433593923	0.986571817811575
4:91283809|91308239	3.51295953243616	0	0	0	0	0	1.17098651081205	0	-1.17098651081205	0.747984764823883	0.986571817811575
12:51116315|51118772	0	1.06781652900344	0	0	3.98999132519204	2.57575125721086	0.355938843001147	2.18858086080097	1.83264201779982	0.594232514234053	0.986571817811575
2:119920069|119934958	0	3.58045708721533	0	0	0	2.92898638578785	1.19348569573844	0.976328795262617	-0.217156900475827	1	1
6:135300500|135358187	0	2.42895529064961	0	0	0	0	0.80965176354987	0	-0.80965176354987	0.835771864775322	0.986571817811575
1:51461091|51465326	0	3.28836842371857	0	0	3.98999132519204	4.94349385905884	1.09612280790619	2.97782839475029	1.8817055868441	0.419962115465626	0.986571817811575
9:111527268|111530963	0	1.06781652900344	0	0	0	0	0.355938843001147	0	-0.355938843001147	0.950387744151351	0.986571817811575
20:25413790|25425327	0	2.42895529064961	0	0	0	2.57575125721086	0.80965176354987	0.85858375240362	0.0489319888537501	0.859420202799696	0.986571817811575
7:14672929|14736194	0	5.2989897079275	0	0	0	0	1.7663299026425	0	-1.7663299026425	0.303719526905089	0.986571817811575
8:92075965|92081293	0	1.67469416473424	0	0	0	0	0.558231388244747	0	-0.558231388244747	0.846980062406817	0.986571817811575
7:139266333|139269523	0	1.67469416473424	0	0	0	0	0.558231388244747	0	-0.558231388244747	0.846980062406817	0.986571817811575
15:90491333|90492711	0	2.69628137487258	0	0	0	2.10697662284786	0.89876045829086	0.702325540949287	-0.196434917341573	1	1
8:94940335|94940829	0	0	0	0	0	1.40813458608561	0	0.46937819536187	0.46937819536187	0.404368367148509	0.986571817811575
8:17064084|17085318	0	1.06781652900344	0	0	0	0	0.355938843001147	0	-0.355938843001147	0.950387744151351	0.986571817811575
6:79042843|79060818	6.37998108916169	8.62007495675555	7.27299378044934	0	5.51311654242192	6.03350176732701	7.42434994212219	3.84887276991631	-3.57547717220588	0.0567890134308668	0.986571817811575
3:58365874|58382700	0	2.42895529064961	0	0	0	0	0.80965176354987	0	-0.80965176354987	0.835771864775322	0.986571817811575
12:42374863|42375074	0	1.06781652900344	0	0	0	0	0.355938843001147	0	-0.355938843001147	0.950387744151351	0.986571817811575
9:7128066|7169890	0	1.06781652900344	0	0	0	0	0.355938843001147	0	-0.355938843001147	0.950387744151351	0.986571817811575
10:15816835|15838279	0	1.67469416473424	0	0	0	0	0.558231388244747	0	-0.558231388244747	0.846980062406817	0.986571817811575
13:49376967|49382941	4.37781869094448	1.67469416473424	0	0	0	0	2.01750428522624	0	-2.01750428522624	0.55423187932593	0.986571817811575
2:26940031|26944824	0	1.06781652900344	0	0	0	0	0.355938843001147	0	-0.355938843001147	0.950387744151351	0.986571817811575
1:120441278|120452331	0	1.06781652900344	0	0	0	0	0.355938843001147	0	-0.355938843001147	0.950387744151351	0.986571817811575
9:271627|317128	0	0	0	0	0	2.10697662284786	0	0.702325540949287	0.702325540949287	0.51442933401262	0.986571817811575
3:170122591|170122744	0	2.42895529064961	0	0	0	2.92898638578785	0.80965176354987	0.976328795262617	0.166677031712747	0.816179169064192	0.986571817811575
4:40934456|40945070	0	2.10056564519095	0	0	0	0	0.700188548396983	0	-0.700188548396983	0.848845148193291	0.986571817811575
14:55616517|55619312	0	2.10056564519095	0	0	0	3.65278073463289	0.700188548396983	1.21759357821096	0.51740502981398	0.688181702472721	0.986571817811575
8:130152736|130180880	0	4.12464867036808	0	0	0	4.49192952837988	1.37488289012269	1.49730984279329	0.1224269526706	0.727935840680492	0.986571817811575
11:12764179|12902113	0	1.06781652900344	0	0	0	0	0.355938843001147	0	-0.355938843001147	0.950387744151351	0.986571817811575
6:69048185|69083917	0	1.67469416473424	0	0	0	0	0.558231388244747	0	-0.558231388244747	0.846980062406817	0.986571817811575
2:108670781|108673029	0	1.06781652900344	0	0	0	0	0.355938843001147	0	-0.355938843001147	0.950387744151351	0.986571817811575
3:11358418|11426926	0	3.7069550465052	4.77804138238423	3.41483161501866	4.69017349540375	3.83101610874758	2.82833214296314	3.97867373972333	1.15034159676019	0.886632855344148	0.986571817811575
6:98875415|98905670	0	2.10056564519095	0	3.41483161501866	0	1.40813458608561	0.700188548396983	1.60765540036809	0.907466851971107	0.810045308418481	0.986571817811575
17:7945728|7945986	0	2.69628137487258	0	0	0	0	0.89876045829086	0	-0.89876045829086	0.818653145511722	0.986571817811575
14:106349675|106639428	0	0	4.13117892293027	0	0	0	1.37705964097676	0	-1.37705964097676	0.6621793196626	0.986571817811575
10:131943968|131945459	5.22709740987679	3.11666558099063	0	0	0	4.26253210658071	2.78125433028914	1.4208440355269	-1.36041029476224	0.936954921977859	0.986571817811575
11:63651936|63652575	5.51689518930493	2.69628137487258	0	0	4.38214931895973	3.83101610874758	2.7377255213925	2.73772180923577	-3.71215673311553e-06	0.832207870239971	0.986571817811575
18:31907460|31909760	5.3051842117256	1.67469416473424	0	0	0	0	2.32662612548661	0	-2.32662612548661	0.274921321664302	0.986571817811575
X:2243023|2243230	0	1.06781652900344	0	0	0	0	0.355938843001147	0	-0.355938843001147	0.950387744151351	0.986571817811575
12:62484170|62501698	0	3.7069550465052	0	0	0	0	1.2356516821684	0	-1.2356516821684	0.722141502565712	0.986571817811575
19:48240962|48241063	0	0	2.57456265591566	0	0	0	0.858187551971887	0	-0.858187551971887	0.846905220162655	0.986571817811575
8:108234998|108240075	0	2.10056564519095	0	0	0	0	0.700188548396983	0	-0.700188548396983	0.848845148193291	0.986571817811575
2:235797759|235883449	0	1.06781652900344	0	0	0	0	0.355938843001147	0	-0.355938843001147	0.950387744151351	0.986571817811575
2:201008973|201045593	0	1.67469416473424	0	0	0	0	0.558231388244747	0	-0.558231388244747	0.846980062406817	0.986571817811575
7:5624056|5652510	0	0	0	0	4.69017349540375	0	0	1.56339116513458	1.56339116513458	0.420914563205205	0.986571817811575
12:130406172|130428337	0	1.06781652900344	0	0	0	0	0.355938843001147	0	-0.355938843001147	0.950387744151351	0.986571817811575
6:149676260|149676737	0	2.10056564519095	0	0	2.57606933595498	2.10697662284786	0.700188548396983	1.56101531960095	0.860826771203963	0.85572824616227	0.986571817811575
X:68119248|68201710	0	0	0	4.55777791415599	0	0	0	1.51925930471866	1.51925930471866	0.388327980769612	0.986571817811575
8:33453216|33461725	0	1.06781652900344	0	0	0	0	0.355938843001147	0	-0.355938843001147	0.950387744151351	0.986571817811575
3:161224930|161235212	3.22228472983132	4.65063152025302	4.68843322222928	5.18740605305998	0	4.49192952837988	4.18711649077121	3.22644519381329	-0.96067129695792	0.871608136068083	0.986571817811575
6:31993425|32025902	0	1.67469416473424	0	0	0	0	0.558231388244747	0	-0.558231388244747	0.846980062406817	0.986571817811575
20:51674153|51676208	0	5.74471009530455	0	0	0	0	1.91490336510152	0	-1.91490336510152	0.172605935128046	0.986571817811575
10:32451592|32472542	0	1.06781652900344	0	0	0	0	0.355938843001147	0	-0.355938843001147	0.950387744151351	0.986571817811575
1:10271502|10278128	0	2.69628137487258	0	0	0	3.21252097593758	0.89876045829086	1.07084032531253	0.172079867021667	0.806010145020146	0.986571817811575
4:67649068|67665292	0	1.06781652900344	0	0	0	0	0.355938843001147	0	-0.355938843001147	0.950387744151351	0.986571817811575
X:77557451|77600564	0	0	0	0	2.57606933595498	0	0	0.85868977865166	0.85868977865166	0.743523581623564	0.986571817811575
2:9630589|9630940	3.51295953243616	0	0	0	0	0	1.17098651081205	0	-1.17098651081205	0.747984764823883	0.986571817811575
13:42155291|42174144	0	1.67469416473424	0	0	0	0	0.558231388244747	0	-0.558231388244747	0.846980062406817	0.986571817811575
6:87518265|87518629	2.63410483332002	0	0	0	0	0	0.878034944440007	0	-0.878034944440007	0.821790830561214	0.986571817811575
4:128074460|128074993	0	1.67469416473424	0	0	0	0	0.558231388244747	0	-0.558231388244747	0.846980062406817	0.986571817811575
8:67045812|67047859	0	1.67469416473424	0	0	0	0	0.558231388244747	0	-0.558231388244747	0.846980062406817	0.986571817811575
12:30720811|30724451	3.7547758219297	2.9217314831801	4.13117892293027	0	2.57606933595498	2.57575125721086	3.60256207601336	1.71727353105528	-1.88528854495808	0.742598330194294	0.986571817811575
10:116915375|116921516	0	1.06781652900344	0	0	0	0	0.355938843001147	0	-0.355938843001147	0.950387744151351	0.986571817811575
9:138006767|138013235	0	1.06781652900344	0	0	0	0	0.355938843001147	0	-0.355938843001147	0.950387744151351	0.986571817811575
3:136026832|136049361	0	2.10056564519095	0	0	0	0	0.700188548396983	0	-0.700188548396983	0.848845148193291	0.986571817811575
7:21477079|21482123	0	3.44179221446726	0	0	3.44972725939057	0	1.14726407148909	1.14990908646352	0.00264501497443659	0.9519732654055	0.987748878802135
17:16071409|16073569	3.51295953243616	2.10056564519095	0	0	0	0	1.87117505920904	0	-1.87117505920904	0.69455756146047	0.986571817811575
17:30784783|30786537	0	2.69628137487258	0	0	0	0	0.89876045829086	0	-0.89876045829086	0.818653145511722	0.986571817811575
16:66727688|66729099	0	3.7069550465052	0	0	4.69017349540375	4.38178547323335	1.2356516821684	3.02398632287903	1.78833464071063	0.566614907189879	0.986571817811575
12:120164336|120164721	3.05155605186708	0	0	0	0	0	1.01718535062236	0	-1.01718535062236	0.791876654608118	0.986571817811575
10:35013699|35028887	0	1.06781652900344	0	0	0	0	0.355938843001147	0	-0.355938843001147	0.950387744151351	0.986571817811575
7:33351219|33388144	0	1.06781652900344	0	0	0	0	0.355938843001147	0	-0.355938843001147	0.950387744151351	0.986571817811575
5:146691128|146701142	3.05155605186708	6.47087306154053	0	0	0	0	3.17414303780254	0	-3.17414303780254	0.0379477514718941	0.986571817811575
14:103673014|103677523	0	1.06781652900344	0	0	0	0	0.355938843001147	0	-0.355938843001147	0.950387744151351	0.986571817811575
10:102360184|102360395	0	2.10056564519095	0	4.34555882636806	0	1.40813458608561	0.700188548396983	1.91789780415122	1.21770925575424	0.681236231633698	0.986571817811575
16:84101621|84102107	0	2.10056564519095	0	0	0	0	0.700188548396983	0	-0.700188548396983	0.848845148193291	0.986571817811575
10:102403842|102405253	3.96181908444498	0	0	0	0	0	1.32060636148166	0	-1.32060636148166	0.679841731619192	0.986571817811575
17:41912420|41913900	0	1.67469416473424	0	0	0	0	0.558231388244747	0	-0.558231388244747	0.846980062406817	0.986571817811575
5:170909661|170924550	0	1.67469416473424	0	4.55777791415599	0	0	0.558231388244747	1.51925930471866	0.961027916473917	0.624279322529593	0.986571817811575
6:82202528|82214829	0	0	0	0	3.98999132519204	0	0	1.32999710839735	1.32999710839735	0.574529388050417	0.986571817811575
10:24629996|24670397	0	0	0	0	0	3.98963320484304	0	1.32987773494768	1.32987773494768	0.404013929723978	0.986571817811575
15:41466141|41470392	0	1.06781652900344	0	0	0	0	0.355938843001147	0	-0.355938843001147	0.950387744151351	0.986571817811575
17:64522702|64529427	0	0	0	0	4.94386361620357	0	0	1.64795453873452	1.64795453873452	0.349388518610165	0.986571817811575
X:72462004|72495268	0	2.10056564519095	0	0	0	0	0.700188548396983	0	-0.700188548396983	0.848845148193291	0.986571817811575
1:96769703|96785254	0	3.11666558099063	0	0	0	2.92898638578785	1.03888852699688	0.976328795262617	-0.0625597317342599	0.885107877299327	0.986571817811575
11:28211062|28296931	0	1.06781652900344	3.65146607364171	0	0	0	1.57309420088172	0	-1.57309420088172	0.723972359582246	0.986571817811575
5:129104956|129107062	5.3051842117256	3.7069550465052	3.82968824499264	4.55777791415599	0	3.98963320484304	4.28060916774115	2.84913703966634	-1.4314721280748	0.868045046144949	0.986571817811575
12:26990450|26999676	3.51295953243616	0	0	0	0	0	1.17098651081205	0	-1.17098651081205	0.747984764823883	0.986571817811575
1:156199835|156200472	0	1.06781652900344	0	4.34555882636806	0	0	0.355938843001147	1.44851960878935	1.09258076578821	0.596807234126048	0.986571817811575
10:120503818|120521095	0	2.69628137487258	0	0	0	0	0.89876045829086	0	-0.89876045829086	0.818653145511722	0.986571817811575
5:62506241|62526257	0	1.06781652900344	0	0	0	0	0.355938843001147	0	-0.355938843001147	0.950387744151351	0.986571817811575
3:174523413|174553757	4.57982885426755	0	0	0	0	3.21252097593758	1.52660961808918	1.07084032531253	-0.455769292776657	0.969533108374904	0.999339276574944
20:64016723|64026058	0	1.06781652900344	0	0	0	0	0.355938843001147	0	-0.355938843001147	0.950387744151351	0.986571817811575
2:36396614|36442735	0	2.69628137487258	4.49056476402387	0	0	4.38178547323335	2.39561537963215	1.46059515774445	-0.9350202218877	0.814480493464579	0.986571817811575
12:104861291|104895345	0	4.21257973227913	0	0	0	0	1.40419324409304	0	-1.40419324409304	0.630856711873428	0.986571817811575
2:202290323|202295837	0	2.42895529064961	0	0	0	3.83101610874758	0.80965176354987	1.27700536958253	0.467353606032657	0.690017875442755	0.986571817811575
6:154773989|154805486	0	1.06781652900344	0	0	0	0	0.355938843001147	0	-0.355938843001147	0.950387744151351	0.986571817811575
12:68713730|68715740	0	0	3.4480826053632	0	0	0	1.1493608684544	0	-1.1493608684544	0.770505180415466	0.986571817811575
18:2937692|2938037	0	3.11666558099063	0	0	0	2.92898638578785	1.03888852699688	0.976328795262617	-0.0625597317342599	0.885107877299327	0.986571817811575
22:18987757|18988195	3.51295953243616	1.67469416473424	0	0	0	0	1.7292178990568	0	-1.7292178990568	0.712575302976812	0.986571817811575
17:65193543|65208007	0	1.06781652900344	0	0	0	0	0.355938843001147	0	-0.355938843001147	0.950387744151351	0.986571817811575
18:34679468|34684269	0	1.67469416473424	0	0	0	0	0.558231388244747	0	-0.558231388244747	0.846980062406817	0.986571817811575
2:119932424|119952129	0	1.67469416473424	0	0	0	0	0.558231388244747	0	-0.558231388244747	0.846980062406817	0.986571817811575
10:11481770|11485911	3.22228472983132	3.11666558099063	4.59288859363723	5.42231014896764	3.44972725939057	4.59425770620845	3.64394630148639	4.48876503818889	0.844818736702493	0.59435248740498	0.986571817811575
1:42278348|42311110	0	3.11666558099063	0	0	0	0	1.03888852699688	0	-1.03888852699688	0.787686680521154	0.986571817811575
3:7298684|7461722	0	1.06781652900344	0	0	0	0	0.355938843001147	0	-0.355938843001147	0.950387744151351	0.986571817811575
1:20747544|20749882	0	2.69628137487258	0	0	0	0	0.89876045829086	0	-0.89876045829086	0.818653145511722	0.986571817811575
19:53539216|53539282	0	0	0	4.34555882636806	0	0	0	1.44851960878935	1.44851960878935	0.437752034948983	0.986571817811575
2:140385893|140444679	0	1.06781652900344	0	0	0	0	0.355938843001147	0	-0.355938843001147	0.950387744151351	0.986571817811575
10:87776321|87789129	0	1.67469416473424	0	0	0	0	0.558231388244747	0	-0.558231388244747	0.846980062406817	0.986571817811575
3:44367456|44392977	0	1.67469416473424	0	0	0	0	0.558231388244747	0	-0.558231388244747	0.846980062406817	0.986571817811575
19:3651826|3653589	0	1.67469416473424	0	0	0	0	0.558231388244747	0	-0.558231388244747	0.846980062406817	0.986571817811575
2:202321852|202467689	3.37493044230478	0	0	0	0	0	1.12497681410159	0	-1.12497681410159	0.763732918215886	0.986571817811575
17:60252381|60269557	0	0	0	0	0	2.10697662284786	0	0.702325540949287	0.702325540949287	0.51442933401262	0.986571817811575
3:193626092|193637281	0	1.06781652900344	0	0	0	0	0.355938843001147	0	-0.355938843001147	0.950387744151351	0.986571817811575
10:60042672|60068009	0	1.06781652900344	0	0	0	0	0.355938843001147	0	-0.355938843001147	0.950387744151351	0.986571817811575
9:40257420|40261712	0	1.06781652900344	0	0	0	0	0.355938843001147	0	-0.355938843001147	0.950387744151351	0.986571817811575
10:123026965|123027049	0	0	3.82968824499264	0	0	0	1.27656274833088	0	-1.27656274833088	0.716938729523222	0.986571817811575
3:113304213|113305035	0	0	4.13117892293027	0	0	0	1.37705964097676	0	-1.37705964097676	0.6621793196626	0.986571817811575
17:46476772|46693921	0	0	0	2.89596752408185	0	0	0	0.965322508027283	0.965322508027283	0.630905296962433	0.986571817811575
1:246726892|246740301	4.64133390989106	5.03524964404898	5.95733765180787	2.89596752408185	5.66195708868165	5.01902662282268	5.21130706858264	4.52565041186206	-0.685656656720576	0.848362625914844	0.986571817811575
1:19890385|19897662	0	0	0	0	0	2.10697662284786	0	0.702325540949287	0.702325540949287	0.51442933401262	0.986571817811575
12:104325337|104327671	0	2.10056564519095	0	0	0	0	0.700188548396983	0	-0.700188548396983	0.848845148193291	0.986571817811575
20:34492501|34504403	0	2.10056564519095	0	0	0	0	0.700188548396983	0	-0.700188548396983	0.848845148193291	0.986571817811575
11:66752193|66759096	0	2.42895529064961	0	0	0	0	0.80965176354987	0	-0.80965176354987	0.835771864775322	0.986571817811575
17:49043551|49043966	0	1.06781652900344	0	0	0	0	0.355938843001147	0	-0.355938843001147	0.950387744151351	0.986571817811575
2:201129729|201136107	0	1.06781652900344	0	0	0	0	0.355938843001147	0	-0.355938843001147	0.950387744151351	0.986571817811575
14:49834363|49840866	0	2.9217314831801	0	0	0	3.98963320484304	0.973910494393367	1.32987773494768	0.355967240554313	0.707328957471131	0.986571817811575
1:85104524|85110135	0	0	0	0	0	2.57575125721086	0	0.85858375240362	0.85858375240362	0.522604313577417	0.986571817811575
5:62347130|62350120	0	3.11666558099063	0	0	0	0	1.03888852699688	0	-1.03888852699688	0.787686680521154	0.986571817811575
5:149977628|149978351	0	1.06781652900344	0	0	0	0	0.355938843001147	0	-0.355938843001147	0.950387744151351	0.986571817811575
16:74503531|74503746	0	1.06781652900344	0	0	0	0	0.355938843001147	0	-0.355938843001147	0.950387744151351	0.986571817811575
15:50300789|50309798	0	3.93086585205977	0	0	0	3.21252097593758	1.31028861735326	1.07084032531253	-0.23944829204073	1	1
2:235883345|235930923	0	1.06781652900344	0	0	0	0	0.355938843001147	0	-0.355938843001147	0.950387744151351	0.986571817811575
10:32558986|32584304	0	1.67469416473424	0	0	0	0	0.558231388244747	0	-0.558231388244747	0.846980062406817	0.986571817811575
1:1793245|1817875	0	3.11666558099063	0	0	0	4.38178547323335	1.03888852699688	1.46059515774445	0.421706630747573	0.643457347375823	0.986571817811575
12:116096669|116111512	5.18640966597123	5.68447889017418	6.32751600671738	5.18740605305998	0	5.70796847931153	5.73280152095426	3.6317915107905	-2.10101001016376	0.844955919316367	0.986571817811575
9:86310706|86319670	0	1.06781652900344	0	0	0	0	0.355938843001147	0	-0.355938843001147	0.950387744151351	0.986571817811575
15:70919050|70984257	3.51295953243616	2.42895529064961	0	0	0	0	1.98063827436192	0	-1.98063827436192	0.676375936886306	0.986571817811575
2:201523599|201582217	0	1.67469416473424	0	0	0	0	0.558231388244747	0	-0.558231388244747	0.846980062406817	0.986571817811575
19:34451981|34464131	0	2.69628137487258	0	0	0	0	0.89876045829086	0	-0.89876045829086	0.818653145511722	0.986571817811575
6:35619096|35672759	4.96374265770196	0	0	0	0	0	1.65458088590065	0	-1.65458088590065	0.417285101208865	0.986571817811575
2:144141882|144211579	3.22228472983132	0	0	0	0	0	1.07409490994377	0	-1.07409490994377	0.778179760748348	0.986571817811575
9:5656583|5690038	0	1.67469416473424	0	0	0	0	0.558231388244747	0	-0.558231388244747	0.846980062406817	0.986571817811575
12:26996742|26999676	0	5.12862371065672	4.13117892293027	0	5.66195708868165	4.68980612572786	3.08660087786233	3.4505877381365	0.363986860274173	0.836444654110145	0.986571817811575
7:135625164|135630470	0	2.10056564519095	0	0	0	0	0.700188548396983	0	-0.700188548396983	0.848845148193291	0.986571817811575
9:22046751|22097364	0	1.06781652900344	4.26117828677898	0	0	0	1.77633160526081	0	-1.77633160526081	0.614579730428192	0.986571817811575
8:54063328|54065813	0	0	4.77804138238423	0	0	0	1.59268046079474	0	-1.59268046079474	0.495078233617434	0.986571817811575
2:216516202|216518413	3.37493044230478	0	0	0	0	0	1.12497681410159	0	-1.12497681410159	0.763732918215886	0.986571817811575
1:92563642|92607727	0	1.67469416473424	0	0	0	0	0.558231388244747	0	-0.558231388244747	0.846980062406817	0.986571817811575
1:1668327|1670151	0	3.7069550465052	0	0	0	0	1.2356516821684	0	-1.2356516821684	0.722141502565712	0.986571817811575
1:32631827|32634110	5.0111103805496	3.93086585205977	0	0	3.44972725939057	3.83101610874758	2.98065874420312	2.42691445604605	-0.553744288157074	0.848548679181983	0.986571817811575
12:22469709|22484888	0	1.06781652900344	0	0	0	0	0.355938843001147	0	-0.355938843001147	0.950387744151351	0.986571817811575
6:8026367|8041268	0	1.06781652900344	0	0	2.57606933595498	0	0.355938843001147	0.85868977865166	0.502750935650513	0.935338407796897	0.986571817811575
1:5961794|5969259	0	2.10056564519095	0	0	0	0	0.700188548396983	0	-0.700188548396983	0.848845148193291	0.986571817811575
1:39378461|39380373	0	0	4.49056476402387	0	0	0	1.49685492134129	0	-1.49685492134129	0.578663817007264	0.986571817811575
3:100794923|100808235	3.96181908444498	0	0	0	0	0	1.32060636148166	0	-1.32060636148166	0.679841731619192	0.986571817811575
15:65178934|65180204	4.30366624048344	4.58624985041855	0	4.7427456351831	4.38214931895973	4.94349385905884	2.963305363634	4.68946293773389	1.72615757409989	0.677600571725706	0.986571817811575
2:27832686|27848097	0	2.10056564519095	0	0	4.38214931895973	3.21252097593758	0.700188548396983	2.53155676496577	1.83136821656879	0.589750557623911	0.986571817811575
4:53145333|53145582	0	2.10056564519095	0	0	0	0	0.700188548396983	0	-0.700188548396983	0.848845148193291	0.986571817811575
17:4051971|4058155	0	1.06781652900344	3.65146607364171	0	0	0	1.57309420088172	0	-1.57309420088172	0.723972359582246	0.986571817811575
6:83151593|83152367	0	3.44179221446726	0	0	0	0	1.14726407148909	0	-1.14726407148909	0.757175506934925	0.986571817811575
15:42827928|42878684	0	2.42895529064961	2.10588002770033	0	0	0	1.51161177278331	0	-1.51161177278331	0.79151921907049	0.986571817811575
20:8684932|8717848	0	1.06781652900344	0	0	0	0	0.355938843001147	0	-0.355938843001147	0.950387744151351	0.986571817811575
3:15232519|15233973	0	1.67469416473424	0	0	0	0	0.558231388244747	0	-0.558231388244747	0.846980062406817	0.986571817811575
14:63998914|64000719	0	2.69628137487258	3.4480826053632	0	0	2.92898638578785	2.04812132674526	0.976328795262617	-1.07179253148264	1	1
6:43533907|43551453	0	2.10056564519095	0	0	0	0	0.700188548396983	0	-0.700188548396983	0.848845148193291	0.986571817811575
18:70086613|70121700	0	1.06781652900344	0	0	0	0	0.355938843001147	0	-0.355938843001147	0.950387744151351	0.986571817811575
2:131071855|131082657	0	2.10056564519095	0	0	0	0	0.700188548396983	0	-0.700188548396983	0.848845148193291	0.986571817811575
1:172140480|172144437	0	2.69628137487258	5.15778453713901	5.30963380605294	0	4.7794176202072	2.61802197067053	3.36301714208671	0.744995171416183	0.570962113907555	0.986571817811575
5:88905209|89150595	0	0	3.98829488749201	0	0	0	1.329431629164	0	-1.329431629164	0.689670714956206	0.986571817811575
20:5566733|5567560	0	1.06781652900344	0	0	0	0	0.355938843001147	0	-0.355938843001147	0.950387744151351	0.986571817811575
1:20893517|20904971	0	1.06781652900344	0	0	0	0	0.355938843001147	0	-0.355938843001147	0.950387744151351	0.986571817811575
17:1878993|1880691	0	1.06781652900344	0	0	0	0	0.355938843001147	0	-0.355938843001147	0.950387744151351	0.986571817811575
10:102358039|102359435	0	2.42895529064961	0	0	0	2.10697662284786	0.80965176354987	0.702325540949287	-0.107326222600583	0.920388509317104	0.986571817811575
3:155903863|155911279	0	0	0	0	0	2.10697662284786	0	0.702325540949287	0.702325540949287	0.51442933401262	0.986571817811575
8:140761165|140800576	0	2.42895529064961	0	0	0	0	0.80965176354987	0	-0.80965176354987	0.835771864775322	0.986571817811575
2:63517033|63517101	0	0	2.92774573830374	0	0	0	0.975915246101247	0	-0.975915246101247	0.818403494922388	0.986571817811575
1:97515726|97679182	0	1.67469416473424	0	0	0	0	0.558231388244747	0	-0.558231388244747	0.846980062406817	0.986571817811575
3:125027205|125029488	0	1.67469416473424	0	0	0	0	0.558231388244747	0	-0.558231388244747	0.846980062406817	0.986571817811575
3:53312241|53319473	0	0	0	4.09664763293302	0	0	0	1.36554921097767	1.36554921097767	0.487823709531818	0.986571817811575
10:49952126|49973142	0	2.42895529064961	0	0	0	0	0.80965176354987	0	-0.80965176354987	0.835771864775322	0.986571817811575
15:85075862|85083644	0	4.03100843212789	0	0	0	0	1.34366947737596	0	-1.34366947737596	0.667771941936656	0.986571817811575
3:72832369|72844423	5.58108248637603	3.93086585205977	5.66018242285655	0	3.98999132519204	0	5.05737692043078	1.32999710839735	-3.72737981203344	0.136851792418899	0.986571817811575
1:235686949|235693486	0	1.06781652900344	0	0	0	0	0.355938843001147	0	-0.355938843001147	0.950387744151351	0.986571817811575
13:79370945|79371930	0	2.42895529064961	0	0	0	0	0.80965176354987	0	-0.80965176354987	0.835771864775322	0.986571817811575
19:4497958|4498915	0	0	0	0	0	2.10697662284786	0	0.702325540949287	0.702325540949287	0.51442933401262	0.986571817811575
12:122138815|122141083	0	0	0	4.55777791415599	0	0	0	1.51925930471866	1.51925930471866	0.388327980769612	0.986571817811575
6:17507169|17507726	0	1.67469416473424	0	0	0	0	0.558231388244747	0	-0.558231388244747	0.846980062406817	0.986571817811575
6:32062157|32067984	0	1.67469416473424	0	0	7.27479252735018	0	0.558231388244747	2.42493084245006	1.86669945420531	0.0342603725796669	0.986571817811575
17:4289230|4296839	3.7547758219297	0	0	0	0	0	1.25159194064323	0	-1.25159194064323	0.714267916040333	0.986571817811575
4:39879728|39890364	0	2.10056564519095	0	0	0	0	0.700188548396983	0	-0.700188548396983	0.848845148193291	0.986571817811575
4:184657082|184678394	0	1.06781652900344	0	0	0	0	0.355938843001147	0	-0.355938843001147	0.950387744151351	0.986571817811575
1:148106942|148538700	0	0	0	0	0	2.10697662284786	0	0.702325540949287	0.702325540949287	0.51442933401262	0.986571817811575
12:51204173|51206883	0	1.06781652900344	0	0	0	0	0.355938843001147	0	-0.355938843001147	0.950387744151351	0.986571817811575
6:116399198|116399666	0	2.69628137487258	0	0	0	0	0.89876045829086	0	-0.89876045829086	0.818653145511722	0.986571817811575
1:26560726|26561663	0	0	0	0	0	2.57575125721086	0	0.85858375240362	0.85858375240362	0.522604313577417	0.986571817811575
17:21006896|21012935	0	1.67469416473424	0	0	0	0	0.558231388244747	0	-0.558231388244747	0.846980062406817	0.986571817811575
1:204116507|204117707	0	0	0	0	0	3.21252097593758	0	1.07084032531253	1.07084032531253	0.495557899321037	0.986571817811575
14:58474607|58477241	0	1.06781652900344	0	0	0	0	0.355938843001147	0	-0.355938843001147	0.950387744151351	0.986571817811575
10:20211669|20219102	0	2.10056564519095	0	0	0	0	0.700188548396983	0	-0.700188548396983	0.848845148193291	0.986571817811575
7:92457552|92491331	0	2.42895529064961	0	0	0	0	0.80965176354987	0	-0.80965176354987	0.835771864775322	0.986571817811575
20:43596435|43604258	0	1.67469416473424	0	0	0	0	0.558231388244747	0	-0.558231388244747	0.846980062406817	0.986571817811575
18:79176813|79277196	0	1.06781652900344	0	0	0	0	0.355938843001147	0	-0.355938843001147	0.950387744151351	0.986571817811575
7:107146308|107153251	0	2.10056564519095	0	2.89596752408185	0	2.92898638578785	0.700188548396983	1.9416513032899	1.24146275489292	0.725281400616883	0.986571817811575
2:197416741|197420542	4.91476676978584	2.42895529064961	0	0	0	0	2.44790735347848	0	-2.44790735347848	0.366995521901073	0.986571817811575
4:3182354|3189093	0	1.67469416473424	0	0	0	0	0.558231388244747	0	-0.558231388244747	0.846980062406817	0.986571817811575
6:158583954|158589782	4.37781869094448	8.37534367345341	6.86617962643605	0	5.15954429819883	5.09080081016155	6.53978066361131	3.41678170278679	-3.12299896082452	0.0469864292916083	0.986571817811575
10:100923975|100926019	0	0	0	0	0	2.10697662284786	0	0.702325540949287	0.702325540949287	0.51442933401262	0.986571817811575
19:47725812|47726224	0	0	4.59288859363723	0	0	0	1.53096286454574	0	-1.53096286454574	0.550601607635738	0.986571817811575
14:55612019|55619312	0	1.06781652900344	0	0	0	2.10697662284786	0.355938843001147	0.702325540949287	0.34638669794814	0.744556565878805	0.986571817811575
3:38477287|38482560	0	0	0	0	0	2.10697662284786	0	0.702325540949287	0.702325540949287	0.51442933401262	0.986571817811575
5:72968498|73017308	0	1.06781652900344	0	0	0	0	0.355938843001147	0	-0.355938843001147	0.950387744151351	0.986571817811575
3:77098014|77098340	0	1.06781652900344	0	0	0	0	0.355938843001147	0	-0.355938843001147	0.950387744151351	0.986571817811575
4:55470717|55510065	0	2.42895529064961	0	0	0	0	0.80965176354987	0	-0.80965176354987	0.835771864775322	0.986571817811575
15:85768017|85769820	4.14284416635095	0	0	0	0	0	1.38094805545032	0	-1.38094805545032	0.644893158363425	0.986571817811575
6:90536337|90548177	0	1.06781652900344	0	0	0	0	0.355938843001147	0	-0.355938843001147	0.950387744151351	0.986571817811575
15:101661712|101686062	0	1.06781652900344	0	0	0	0	0.355938843001147	0	-0.355938843001147	0.950387744151351	0.986571817811575
1:12362720|12363247	4.64133390989106	1.06781652900344	0	0	0	0	1.90305014629817	0	-1.90305014629817	0.501521701938637	0.986571817811575
7:17868407|17875790	4.30366624048344	4.65063152025302	5.91845410636355	5.52682026775117	2.57606933595498	3.65278073463289	4.9575839557	3.91855677944635	-1.03902717625366	0.757432698139622	0.986571817811575
2:39331917|39378123	0	1.67469416473424	0	0	0	0	0.558231388244747	0	-0.558231388244747	0.846980062406817	0.986571817811575
2:20307978|20327378	0	4.37383264331362	0	0	0	0	1.45794421443787	0	-1.45794421443787	0.593565926972528	0.986571817811575
2:200920222|200942777	0	0	0	0	0	1.40813458608561	0	0.46937819536187	0.46937819536187	0.404368367148509	0.986571817811575
6:121239070|121256285	0	0	3.65146607364171	0	0	0	1.21715535788057	0	-1.21715535788057	0.743959772888332	0.986571817811575
8:26333486|26339973	4.81152596050496	2.10056564519095	0	0	0	0	2.30403053523197	0	-2.30403053523197	0.414833716866235	0.986571817811575
18:2769694|2771618	0	1.06781652900344	0	0	0	0	0.355938843001147	0	-0.355938843001147	0.950387744151351	0.986571817811575
19:55200236|55204048	0	1.06781652900344	0	0	0	0	0.355938843001147	0	-0.355938843001147	0.950387744151351	0.986571817811575
19:7166154|7168094	0	0	0	0	0	2.57575125721086	0	0.85858375240362	0.85858375240362	0.522604313577417	0.986571817811575
15:50948020|50950169	0	2.69628137487258	0	0	0	0	0.89876045829086	0	-0.89876045829086	0.818653145511722	0.986571817811575
2:196998337|197013712	0	1.06781652900344	0	0	0	0	0.355938843001147	0	-0.355938843001147	0.950387744151351	0.986571817811575
9:128185547|128187934	5.3051842117256	4.21257973227913	3.4480826053632	3.41483161501866	5.51311654242192	2.10697662284786	4.32194884978931	3.67830826009615	-0.643640589693163	0.687413977432854	0.986571817811575
1:52495427|52509712	0	2.10056564519095	4.59288859363723	4.09664763293302	4.69017349540375	0	2.23115141294273	2.92894037611226	0.69778896316953	0.946307677894192	0.986571817811575
1:32383830|32386895	0	1.67469416473424	0	0	0	0	0.558231388244747	0	-0.558231388244747	0.846980062406817	0.986571817811575
4:26659597|26673888	0	1.67469416473424	0	0	0	0	0.558231388244747	0	-0.558231388244747	0.846980062406817	0.986571817811575
4:140947654|140967873	0	3.44179221446726	0	0	0	3.65278073463289	1.14726407148909	1.21759357821096	0.0703295067218765	0.816381769341981	0.986571817811575
5:95736889|95763620	0	0	0	0	4.38214931895973	0	0	1.46071643965324	1.46071643965324	0.497119165403684	0.986571817811575
1:61762858|61766473	0	2.10056564519095	0	0	0	0	0.700188548396983	0	-0.700188548396983	0.848845148193291	0.986571817811575
11:1881432|1887576	0	0	0	0	0	1.40813458608561	0	0.46937819536187	0.46937819536187	0.404368367148509	0.986571817811575
X:103586649|103608673	0	0	0	4.09664763293302	0	0	0	1.36554921097767	1.36554921097767	0.487823709531818	0.986571817811575
17:59731421|59817773	0	1.67469416473424	0	0	0	0	0.558231388244747	0	-0.558231388244747	0.846980062406817	0.986571817811575
4:86672365|86693674	0	0	0	0	0	2.10697662284786	0	0.702325540949287	0.702325540949287	0.51442933401262	0.986571817811575
6:38061593|38116739	0	2.69628137487258	0	0	0	0	0.89876045829086	0	-0.89876045829086	0.818653145511722	0.986571817811575
10:7188624|7205928	0	2.9217314831801	0	0	0	0	0.973910494393367	0	-0.973910494393367	0.802285027372859	0.986571817811575
10:45896184|45916171	0	1.06781652900344	0	0	0	0	0.355938843001147	0	-0.355938843001147	0.950387744151351	0.986571817811575
6:167022409|167033971	0	4.37383264331362	3.82968824499264	0	4.38214931895973	0	2.73450696276875	1.46071643965324	-1.27379052311551	0.69314509912795	0.986571817811575
6:28248067|28249834	0	1.06781652900344	0	0	0	0	0.355938843001147	0	-0.355938843001147	0.950387744151351	0.986571817811575
12:123202624|123203084	0	1.06781652900344	0	0	0	0	0.355938843001147	0	-0.355938843001147	0.950387744151351	0.986571817811575
8:43158575|43172386	3.96181908444498	0	0	0	0	0	1.32060636148166	0	-1.32060636148166	0.679841731619192	0.986571817811575
15:25683286|25691791	0	0	0	0	0	2.10697662284786	0	0.702325540949287	0.702325540949287	0.51442933401262	0.986571817811575
20:35842573|35858381	4.22549496637747	5.03524964404898	5.91845410636355	4.7427456351831	4.69017349540375	4.86378701160956	5.05973290559667	4.76556871406547	-0.294164191531197	0.89528923236374	0.986571817811575
X:70499877|70500049	0	1.06781652900344	0	0	0	0	0.355938843001147	0	-0.355938843001147	0.950387744151351	0.986571817811575
18:44949881|44953340	0	1.06781652900344	3.65146607364171	0	0	0	1.57309420088172	0	-1.57309420088172	0.723972359582246	0.986571817811575
5:94628811|94643435	0	1.06781652900344	0	0	0	0	0.355938843001147	0	-0.355938843001147	0.950387744151351	0.986571817811575
7:50669722|50705323	0	1.67469416473424	0	5.05385632729275	0	0	0.558231388244747	1.68461877576425	1.1263873875195	0.483974910566845	0.986571817811575
1:100912112|100921841	0	1.06781652900344	0	0	0	0	0.355938843001147	0	-0.355938843001147	0.950387744151351	0.986571817811575
19:12089874|12090324	0	3.11666558099063	0	0	0	0	1.03888852699688	0	-1.03888852699688	0.787686680521154	0.986571817811575
15:42950262|42970607	0	1.06781652900344	0	0	0	0	0.355938843001147	0	-0.355938843001147	0.950387744151351	0.986571817811575
18:54271360|54277855	4.86406967108394	3.7069550465052	3.82968824499264	5.62426828604143	5.34713500078063	3.98963320484304	4.13357098752726	4.98701216388837	0.853441176361107	0.760139066916852	0.986571817811575
2:200992281|200997540	0	1.06781652900344	0	0	0	0	0.355938843001147	0	-0.355938843001147	0.950387744151351	0.986571817811575
2:38748898|38749346	0	1.06781652900344	0	0	0	0	0.355938843001147	0	-0.355938843001147	0.950387744151351	0.986571817811575
11:77841019|77842628	0	0	0	0	0	3.21252097593758	0	1.07084032531253	1.07084032531253	0.495557899321037	0.986571817811575
5:353730|376716	0	2.10056564519095	0	3.79564845737629	0	0	0.700188548396983	1.26521615245876	0.56502760406178	0.814152934255464	0.986571817811575
12:112410320|112411442	0	1.06781652900344	0	0	0	0	0.355938843001147	0	-0.355938843001147	0.950387744151351	0.986571817811575
3:62465367|62478416	0	2.69628137487258	0	0	0	0	0.89876045829086	0	-0.89876045829086	0.818653145511722	0.986571817811575
8:47794290|47798397	0	0	0	0	3.98999132519204	0	0	1.32999710839735	1.32999710839735	0.574529388050417	0.986571817811575
6:75265231|75272955	0	2.42895529064961	0	0	0	0	0.80965176354987	0	-0.80965176354987	0.835771864775322	0.986571817811575
1:179118587|179131481	0	1.06781652900344	0	0	0	0	0.355938843001147	0	-0.355938843001147	0.950387744151351	0.986571817811575
8:92916929|92930707	0	1.67469416473424	0	0	0	0	0.558231388244747	0	-0.558231388244747	0.846980062406817	0.986571817811575
20:13528446|13569586	0	1.67469416473424	0	0	0	0	0.558231388244747	0	-0.558231388244747	0.846980062406817	0.986571817811575
7:77661198|77662917	0	2.10056564519095	0	0	0	0	0.700188548396983	0	-0.700188548396983	0.848845148193291	0.986571817811575
2:37236096|37237867	0	2.10056564519095	0	0	0	0	0.700188548396983	0	-0.700188548396983	0.848845148193291	0.986571817811575
2:131722417|131733952	0	0	4.49056476402387	0	0	0	1.49685492134129	0	-1.49685492134129	0.578663817007264	0.986571817811575
3:167602127|167604468	0	1.67469416473424	0	0	0	0	0.558231388244747	0	-0.558231388244747	0.846980062406817	0.986571817811575
10:123766078|123767152	0	2.10056564519095	0	0	0	0	0.700188548396983	0	-0.700188548396983	0.848845148193291	0.986571817811575
2:58198579|58222042	0	1.67469416473424	0	0	0	0	0.558231388244747	0	-0.558231388244747	0.846980062406817	0.986571817811575
16:31190843|31190961	0	1.06781652900344	0	0	0	0	0.355938843001147	0	-0.355938843001147	0.950387744151351	0.986571817811575
20:49074785|49089746	0	0	0	0	0	1.40813458608561	0	0.46937819536187	0.46937819536187	0.404368367148509	0.986571817811575
11:103626060|103680342	0	1.67469416473424	0	0	0	3.21252097593758	0.558231388244747	1.07084032531253	0.51260893706778	0.706700287132892	0.986571817811575
12:27719808|27724186	0	3.11666558099063	0	0	3.98999132519204	0	1.03888852699688	1.32999710839735	0.29110858140047	1	1
1:120319191|120319679	0	2.42895529064961	0	0	0	0	0.80965176354987	0	-0.80965176354987	0.835771864775322	0.986571817811575
14:81497892|81499662	0	1.67469416473424	0	0	0	0	0.558231388244747	0	-0.558231388244747	0.846980062406817	0.986571817811575
2:85349384|85351862	0	0	0	0	0	1.40813458608561	0	0.46937819536187	0.46937819536187	0.404368367148509	0.986571817811575
3:197832197|197835822	0	2.42895529064961	0	0	3.98999132519204	0	0.80965176354987	1.32999710839735	0.520345344847477	0.92031868390495	0.986571817811575
7:99493040|99494631	0	2.9217314831801	0	4.34555882636806	0	0	0.973910494393367	1.44851960878935	0.474609114395987	0.820746496846994	0.986571817811575
5:37026229|37027412	0	2.10056564519095	0	0	0	0	0.700188548396983	0	-0.700188548396983	0.848845148193291	0.986571817811575
1:222724092|222725555	4.30366624048344	5.7739082380213	4.49056476402387	5.62426828604143	0	2.57575125721086	4.8560464141762	2.73333984775076	-2.12270656642544	0.664751541222619	0.986571817811575
12:68866896|68871956	0	1.06781652900344	0	0	0	0	0.355938843001147	0	-0.355938843001147	0.950387744151351	0.986571817811575
16:2317283|2317764	0	3.7069550465052	4.26117828677898	0	0	0	2.65604444442806	0	-2.65604444442806	0.425323708824385	0.986571817811575
16:53235185|53238586	0	4.12464867036808	4.94211202789137	4.34555882636806	3.98999132519204	4.26253210658071	3.02225356608648	4.1993607527136	1.17710718662712	0.847824206941579	0.986571817811575
X:31627673|31729748	0	0	4.38042574701618	0	0	0	1.46014191567206	0	-1.46014191567206	0.606641215625261	0.986571817811575
22:40349832|40354327	0	2.69628137487258	0	0	0	0	0.89876045829086	0	-0.89876045829086	0.818653145511722	0.986571817811575
17:68450728|68452992	0	3.11666558099063	0	0	0	3.98963320484304	1.03888852699688	1.32987773494768	0.290989207950803	0.725694464745216	0.986571817811575
7:131399241|131429145	0	1.06781652900344	0	0	0	0	0.355938843001147	0	-0.355938843001147	0.950387744151351	0.986571817811575
X:70341799|70343982	0	1.06781652900344	0	0	0	0	0.355938843001147	0	-0.355938843001147	0.950387744151351	0.986571817811575
16:48256610|48277479	0	0	0	0	0	2.57575125721086	0	0.85858375240362	0.85858375240362	0.522604313577417	0.986571817811575
9:113256114|113258862	3.7547758219297	4.88277592008174	0	0	0	0	2.87918391400381	0	-2.87918391400381	0.272685872117881	0.986571817811575
1:108650211|108655698	0	1.06781652900344	0	0	0	0	0.355938843001147	0	-0.355938843001147	0.950387744151351	0.986571817811575
12:101161974|101184222	0	0	0	0	0	1.40813458608561	0	0.46937819536187	0.46937819536187	0.404368367148509	0.986571817811575
10:31355144|31358333	0	2.10056564519095	0	0	0	0	0.700188548396983	0	-0.700188548396983	0.848845148193291	0.986571817811575
1:173826687|173830761	0	1.06781652900344	0	0	0	0	0.355938843001147	0	-0.355938843001147	0.950387744151351	0.986571817811575
1:151232248|151232703	0	1.67469416473424	0	0	0	0	0.558231388244747	0	-0.558231388244747	0.846980062406817	0.986571817811575
9:135817977|135819146	0	0	0	4.09664763293302	0	0	0	1.36554921097767	1.36554921097767	0.487823709531818	0.986571817811575
6:35747261|35747647	0	1.06781652900344	0	0	0	0	0.355938843001147	0	-0.355938843001147	0.950387744151351	0.986571817811575
4:119412352|119420155	0	2.10056564519095	0	0	0	0	0.700188548396983	0	-0.700188548396983	0.848845148193291	0.986571817811575
17:64160801|64177471	0	0	0	0	0	2.10697662284786	0	0.702325540949287	0.702325540949287	0.51442933401262	0.986571817811575
2:85844396|85848204	0	0	0	0	0	2.92898638578785	0	0.976328795262617	0.976328795262617	0.509897602297054	0.986571817811575
1:52813536|52813912	0	1.67469416473424	0	0	0	1.40813458608561	0.558231388244747	0.46937819536187	-0.0888531928828766	0.956567283625602	0.989132906045192
8:17989859|17991700	4.44834541036303	1.06781652900344	0	0	0	0	1.83872064645549	0	-1.83872064645549	0.555133592274373	0.986571817811575
13:112806213|112810726	0	3.93086585205977	2.92774573830374	0	0	0	2.2862038634545	0	-2.2862038634545	0.576970305061203	0.986571817811575
9:126381064|126395697	3.63892824029687	2.69628137487258	0	0	0	1.40813458608561	2.11173653838982	0.46937819536187	-1.64235834302795	0.822407411045937	0.986571817811575
19:56368866|56373283	0	1.06781652900344	0	0	0	0	0.355938843001147	0	-0.355938843001147	0.950387744151351	0.986571817811575
5:116504645|116504844	0	0	0	0	0	2.57575125721086	0	0.85858375240362	0.85858375240362	0.522604313577417	0.986571817811575
19:36712386|36712867	0	2.42895529064961	0	0	0	2.92898638578785	0.80965176354987	0.976328795262617	0.166677031712747	0.816179169064192	0.986571817811575
10:95237929|95247366	4.05516907579943	0	0	0	0	0	1.35172302526648	0	-1.35172302526648	0.662424169825108	0.986571817811575
2:218534609|218546298	0	1.06781652900344	0	0	0	0	0.355938843001147	0	-0.355938843001147	0.950387744151351	0.986571817811575
6:43565743|43567168	0	1.06781652900344	0	0	0	0	0.355938843001147	0	-0.355938843001147	0.950387744151351	0.986571817811575
21:33907341|33909211	0	3.11666558099063	0	0	0	0	1.03888852699688	0	-1.03888852699688	0.787686680521154	0.986571817811575
1:173523969|173530054	0	0	0	0	0	1.40813458608561	0	0.46937819536187	0.46937819536187	0.404368367148509	0.986571817811575
15:42810614|42872758	0	1.67469416473424	0	0	0	0	0.558231388244747	0	-0.558231388244747	0.846980062406817	0.986571817811575
7:87700421|87741579	0	2.10056564519095	0	0	0	2.92898638578785	0.700188548396983	0.976328795262617	0.276140246865633	0.783436724293576	0.986571817811575
13:52676230|52680155	0	1.06781652900344	0	0	0	0	0.355938843001147	0	-0.355938843001147	0.950387744151351	0.986571817811575
1:227016080|227026152	0	0	0	0	0	2.10697662284786	0	0.702325540949287	0.702325540949287	0.51442933401262	0.986571817811575
1:1641906|1708952	0	2.69628137487258	0	0	0	0	0.89876045829086	0	-0.89876045829086	0.818653145511722	0.986571817811575
12:100922226|100987670	0	1.67469416473424	0	0	0	4.13252572241528	0.558231388244747	1.37750857413843	0.81927718589368	0.565171693755174	0.986571817811575
17:62052537|62063301	0	1.67469416473424	0	0	0	0	0.558231388244747	0	-0.558231388244747	0.846980062406817	0.986571817811575
3:196402952|196407393	0	1.67469416473424	0	0	0	0	0.558231388244747	0	-0.558231388244747	0.846980062406817	0.986571817811575
8:134608729|134610655	0	0	4.26117828677898	0	0	3.98963320484304	1.42039276225966	1.32987773494768	-0.0905150273119801	0.802162275016542	0.986571817811575
1:215575901|215586685	0	1.67469416473424	0	0	0	0	0.558231388244747	0	-0.558231388244747	0.846980062406817	0.986571817811575
17:35817716|35820437	0	1.67469416473424	0	0	0	0	0.558231388244747	0	-0.558231388244747	0.846980062406817	0.986571817811575
10:68383798|68386128	0	2.10056564519095	0	0	0	0	0.700188548396983	0	-0.700188548396983	0.848845148193291	0.986571817811575
14:69453241|69455866	0	1.06781652900344	0	0	0	0	0.355938843001147	0	-0.355938843001147	0.950387744151351	0.986571817811575
7:92489293|92489911	4.96374265770196	3.11666558099063	6.4687782498519	0	0	0	4.84972882951483	0	-4.84972882951483	0.0158749087246108	0.986571817811575
2:15603192|15607313	3.51295953243616	3.11666558099063	0	0	0	2.92898638578785	2.20987503780893	0.976328795262617	-1.23354624254631	0.993881155405489	1
21:39232177|39232498	0	2.10056564519095	0	0	0	0	0.700188548396983	0	-0.700188548396983	0.848845148193291	0.986571817811575
5:157509301|157518888	0	0	0	0	0	2.57575125721086	0	0.85858375240362	0.85858375240362	0.522604313577417	0.986571817811575
12:89619999|89635251	0	1.67469416473424	0	0	0	0	0.558231388244747	0	-0.558231388244747	0.846980062406817	0.986571817811575
13:49331947|49377131	0	0	0	0	0	2.92898638578785	0	0.976328795262617	0.976328795262617	0.509897602297054	0.986571817811575
4:83267586|83279114	0	2.42895529064961	0	0	0	0	0.80965176354987	0	-0.80965176354987	0.835771864775322	0.986571817811575
2:27677365|27677736	0	1.67469416473424	0	0	0	0	0.558231388244747	0	-0.558231388244747	0.846980062406817	0.986571817811575
20:25496663|25498346	0	0	0	4.7427456351831	0	0	0	1.5809152117277	1.5809152117277	0.340347485161636	0.986571817811575
1:97573760|97691798	0	1.06781652900344	0	0	0	0	0.355938843001147	0	-0.355938843001147	0.950387744151351	0.986571817811575
1:109350929|109355469	0	1.06781652900344	0	0	0	0	0.355938843001147	0	-0.355938843001147	0.950387744151351	0.986571817811575
7:144548491|144667846	0	0	0	0	0	1.40813458608561	0	0.46937819536187	0.46937819536187	0.404368367148509	0.986571817811575
6:82210814|82211572	5.05697220030727	4.03100843212789	0	0	0	3.21252097593758	3.02932687747839	1.07084032531253	-1.95848655216586	0.666170133424354	0.986571817811575
13:35793366|35810968	0	1.67469416473424	0	0	0	0	0.558231388244747	0	-0.558231388244747	0.846980062406817	0.986571817811575
4:32146053|32155406	0	2.10056564519095	0	0	0	0	0.700188548396983	0	-0.700188548396983	0.848845148193291	0.986571817811575
1:19904267|19904987	0	2.10056564519095	0	0	5.15954429819883	0	0.700188548396983	1.71984809939961	1.01965955100263	0.636695578335939	0.986571817811575
6:72307258|72313672	4.86406967108394	3.93086585205977	4.77804138238423	0	0	0	4.52432563517598	0	-4.52432563517598	0.0967631898862383	0.986571817811575
3:32757014|32757274	0	1.67469416473424	0	0	4.69017349540375	0	0.558231388244747	1.56339116513458	1.00515977688984	0.697496594822479	0.986571817811575
5:21802167|21854790	0	1.06781652900344	0	0	4.38214931895973	0	0.355938843001147	1.46071643965324	1.1047775966521	0.678529039286069	0.986571817811575
15:92120465|92128489	0	1.06781652900344	0	0	0	0	0.355938843001147	0	-0.355938843001147	0.950387744151351	0.986571817811575
20:13559008|13587370	0	2.69628137487258	0	0	0	0	0.89876045829086	0	-0.89876045829086	0.818653145511722	0.986571817811575
11:78465876|78469313	0	2.10056564519095	0	0	0	0	0.700188548396983	0	-0.700188548396983	0.848845148193291	0.986571817811575
2:55246337|55249534	0	1.67469416473424	0	4.09664763293302	0	3.44938006573156	0.558231388244747	2.51534256622153	1.95711117797678	0.497511123243599	0.986571817811575
19:5604583|5604936	5.3426978184899	5.65339329087846	5.3453690599344	0	5.66195708868165	4.94349385905884	5.44715338976759	3.5351503159135	-1.91200307385409	0.691178947078464	0.986571817811575
20:18542296|18543172	0	1.06781652900344	0	0	0	0	0.355938843001147	0	-0.355938843001147	0.950387744151351	0.986571817811575
14:96555847|96556413	4.96374265770196	5.0826919647436	0	3.79564845737629	5.34713500078063	5.40423713352213	3.34881154081519	4.84900686389302	1.50019532307783	0.750253325196517	0.986571817811575
16:28581055|28585720	0	1.06781652900344	0	0	0	0	0.355938843001147	0	-0.355938843001147	0.950387744151351	0.986571817811575
2:26254247|26254474	0	1.06781652900344	0	0	0	0	0.355938843001147	0	-0.355938843001147	0.950387744151351	0.986571817811575
17:19785937|19801922	0	1.06781652900344	0	0	0	0	0.355938843001147	0	-0.355938843001147	0.950387744151351	0.986571817811575
7:108496584|108515574	0	0	0	0	4.38214931895973	0	0	1.46071643965324	1.46071643965324	0.497119165403684	0.986571817811575
1:40089410|40092507	0	2.69628137487258	0	0	0	0	0.89876045829086	0	-0.89876045829086	0.818653145511722	0.986571817811575
16:85668140|85671098	0	1.67469416473424	0	0	0	0	0.558231388244747	0	-0.558231388244747	0.846980062406817	0.986571817811575
6:136694140|136720589	0	2.9217314831801	0	0	3.98999132519204	5.83879768231464	0.973910494393367	3.27626300250223	2.30235250810886	0.160002370943767	0.986571817811575
7:75210528|75217264	0	1.67469416473424	0	0	3.44972725939057	0	0.558231388244747	1.14990908646352	0.591677698218777	0.899317113902372	0.986571817811575
2:26373367|26375089	0	1.67469416473424	0	0	0	0	0.558231388244747	0	-0.558231388244747	0.846980062406817	0.986571817811575
6:112200133|112216469	0	1.67469416473424	0	0	0	0	0.558231388244747	0	-0.558231388244747	0.846980062406817	0.986571817811575
9:122877471|122883379	0	3.11666558099063	0	0	0	2.57575125721086	1.03888852699688	0.85858375240362	-0.180304774593257	1	1
8:140846599|140890769	0	3.44179221446726	0	4.09664763293302	0	5.28690223199123	1.14726407148909	3.12784995497475	1.98058588348566	0.320892935745958	0.986571817811575
20:33611094|33611335	0	2.42895529064961	4.77804138238423	0	0	0	2.40233222434461	0	-2.40233222434461	0.421497561231015	0.986571817811575
15:77283883|77286504	0	1.67469416473424	0	0	0	0	0.558231388244747	0	-0.558231388244747	0.846980062406817	0.986571817811575
19:5786846|5787060	0	1.06781652900344	0	0	0	0	0.355938843001147	0	-0.355938843001147	0.950387744151351	0.986571817811575
1:176116624|176136547	0	2.42895529064961	0	0	0	0	0.80965176354987	0	-0.80965176354987	0.835771864775322	0.986571817811575
22:26351052|26365566	0	2.42895529064961	0	0	0	0	0.80965176354987	0	-0.80965176354987	0.835771864775322	0.986571817811575
11:16800974|16803295	2.85787701725645	0	0	0	0	0	0.952625672418817	0	-0.952625672418817	0.805931411544399	0.986571817811575
10:121790169|121841263	0	1.67469416473424	0	0	0	0	0.558231388244747	0	-0.558231388244747	0.846980062406817	0.986571817811575
12:111552280|111555919	8.27774831977771	8.3989630196086	7.33336310335541	7.36900799956294	8.44467936054721	7.85110787498929	8.00335814758057	7.88826507836648	-0.115093069214094	0.771600176126166	0.986571817811575
17:2438109|2473664	0	2.10056564519095	0	0	0	0	0.700188548396983	0	-0.700188548396983	0.848845148193291	0.986571817811575
5:94384368|94386404	0	1.06781652900344	0	0	0	0	0.355938843001147	0	-0.355938843001147	0.950387744151351	0.986571817811575
11:85981745|85982003	0	1.67469416473424	0	0	5.66195708868165	0	0.558231388244747	1.88731902956055	1.3290876413158	0.398155045534784	0.986571817811575
7:158768997|158788417	0	1.67469416473424	0	0	0	0	0.558231388244747	0	-0.558231388244747	0.846980062406817	0.986571817811575
13:41907586|41950013	0	3.11666558099063	0	0	0	0	1.03888852699688	0	-1.03888852699688	0.787686680521154	0.986571817811575
1:146069543|146097184	0	0	0	0	3.44972725939057	0	0	1.14990908646352	1.14990908646352	0.653558679164696	0.986571817811575
2:202297379|202297906	0	3.11666558099063	5.01764242293766	0	0	0	2.71143600130943	0	-2.71143600130943	0.306766885803918	0.986571817811575
2:241157807|241163401	0	0	4.77804138238423	0	0	0	1.59268046079474	0	-1.59268046079474	0.495078233617434	0.986571817811575
11:16341012|16341252	0	2.42895529064961	0	0	0	0	0.80965176354987	0	-0.80965176354987	0.835771864775322	0.986571817811575
15:30322359|30324289	0	3.28836842371857	0	0	0	0	1.09612280790619	0	-1.09612280790619	0.772980993840449	0.986571817811575
17:32601324|32605241	0	2.10056564519095	0	0	0	0	0.700188548396983	0	-0.700188548396983	0.848845148193291	0.986571817811575
11:83462002|83466817	0	1.06781652900344	0	0	0	0	0.355938843001147	0	-0.355938843001147	0.950387744151351	0.986571817811575
10:106618149|106620561	3.7547758219297	3.93086585205977	0	0	0	0	2.56188055799649	0	-2.56188055799649	0.473509576315564	0.986571817811575
1:92834779|92837633	1.02968580637546	0	0	0	0	2.57575125721086	0.343228602125153	0.85858375240362	0.515355150278467	0.697391264470834	0.986571817811575
16:53844155|53845086	0	2.69628137487258	0	0	4.69017349540375	4.49192952837988	0.89876045829086	3.06070100792788	2.16194054963702	0.389179786903524	0.986571817811575
2:229976241|229996923	0	2.9217314831801	0	0	0	0	0.973910494393367	0	-0.973910494393367	0.802285027372859	0.986571817811575
21:39274374|39277351	0	1.06781652900344	0	0	0	0	0.355938843001147	0	-0.355938843001147	0.950387744151351	0.986571817811575
6:64066338|64082002	0	1.06781652900344	0	0	0	0	0.355938843001147	0	-0.355938843001147	0.950387744151351	0.986571817811575
10:68483420|68493570	0	0	0	0	0	2.10697662284786	0	0.702325540949287	0.702325540949287	0.51442933401262	0.986571817811575
6:121255328|121256285	0	1.06781652900344	0	0	0	0	0.355938843001147	0	-0.355938843001147	0.950387744151351	0.986571817811575
17:77194677|77194911	0	1.67469416473424	0	0	0	0	0.558231388244747	0	-0.558231388244747	0.846980062406817	0.986571817811575
7:23123777|23144025	0	2.9217314831801	0	0	0	0	0.973910494393367	0	-0.973910494393367	0.802285027372859	0.986571817811575
7:134947508|134950514	0	0	0	0	0	1.40813458608561	0	0.46937819536187	0.46937819536187	0.404368367148509	0.986571817811575
16:48347507|48348290	0	1.06781652900344	0	0	0	0	0.355938843001147	0	-0.355938843001147	0.950387744151351	0.986571817811575
7:104188251|104204234	4.51558449625689	4.44816809589763	0	0	0	0	2.98791753071817	0	-2.98791753071817	0.254239285052619	0.986571817811575
7:72925766|72926234	0	0	0	0	0	2.57575125721086	0	0.85858375240362	0.85858375240362	0.522604313577417	0.986571817811575
9:123010354|123020459	0	2.10056564519095	0	0	0	0	0.700188548396983	0	-0.700188548396983	0.848845148193291	0.986571817811575
1:92320599|92345914	0	4.03100843212789	0	0	0	0	1.34366947737596	0	-1.34366947737596	0.667771941936656	0.986571817811575
2:202825695|202829016	0	3.11666558099063	0	0	0	0	1.03888852699688	0	-1.03888852699688	0.787686680521154	0.986571817811575
2:165100302|165115575	0	2.69628137487258	0	0	0	0	0.89876045829086	0	-0.89876045829086	0.818653145511722	0.986571817811575
X:53561756|53562244	0	1.67469416473424	0	0	0	0	0.558231388244747	0	-0.558231388244747	0.846980062406817	0.986571817811575
5:170878097|170896115	4.75699601277153	5.83058937886394	4.26117828677898	6.60956949569261	5.92023463689671	7.67549385393759	4.94958789280482	6.7350993288423	1.78551143603749	0.0906608013094172	0.986571817811575
14:96289656|96347341	0	1.06781652900344	0	0	0	0	0.355938843001147	0	-0.355938843001147	0.950387744151351	0.986571817811575
6:64886697|64945914	0	1.06781652900344	0	0	0	0	0.355938843001147	0	-0.355938843001147	0.950387744151351	0.986571817811575
X:48511295|48511935	0	1.06781652900344	0	0	0	0	0.355938843001147	0	-0.355938843001147	0.950387744151351	0.986571817811575
5:6622016|6625669	4.86406967108394	4.12464867036808	5.3453690599344	0	3.44972725939057	4.38178547323335	4.77802913379547	2.61050424420797	-2.1675248895875	0.695492415654507	0.986571817811575
7:5900284|5900932	0	2.10056564519095	3.21124685388245	0	0	0	1.7706041663578	0	-1.7706041663578	0.738130326223094	0.986571817811575
17:76047906|76057543	0	0	0	4.09664763293302	0	0	0	1.36554921097767	1.36554921097767	0.487823709531818	0.986571817811575
1:213104454|213129889	0	1.06781652900344	0	0	0	0	0.355938843001147	0	-0.355938843001147	0.950387744151351	0.986571817811575
5:109729342|109755456	0	1.06781652900344	0	0	0	0	0.355938843001147	0	-0.355938843001147	0.950387744151351	0.986571817811575
12:12487028|12500682	0	2.10056564519095	0	0	0	0	0.700188548396983	0	-0.700188548396983	0.848845148193291	0.986571817811575
1:51409535|51421858	0	0	0	0	2.57606933595498	0	0	0.85868977865166	0.85868977865166	0.743523581623564	0.986571817811575
16:68274691|68275249	3.63892824029687	0	0	0	0	0	1.21297608009896	0	-1.21297608009896	0.731232837160336	0.986571817811575
1:77711747|77714783	0	3.44179221446726	0	0	0	2.57575125721086	1.14726407148909	0.85858375240362	-0.288680319085467	1	1
13:32732101|32753536	0	1.67469416473424	0	0	0	0	0.558231388244747	0	-0.558231388244747	0.846980062406817	0.986571817811575
3:188758632|188760282	0	1.67469416473424	0	0	0	0	0.558231388244747	0	-0.558231388244747	0.846980062406817	0.986571817811575
10:14934380|14945189	0	0	0	0	2.57606933595498	0	0	0.85868977865166	0.85868977865166	0.743523581623564	0.986571817811575
X:118584735|118590302	3.22228472983132	2.42895529064961	4.59288859363723	0	0	2.10697662284786	3.41470953803939	0.702325540949287	-2.7123839970901	0.641028919969619	0.986571817811575
8:102838744|102858150	0	1.06781652900344	0	0	0	0	0.355938843001147	0	-0.355938843001147	0.950387744151351	0.986571817811575
17:29666867|29684684	0	1.67469416473424	0	0	0	0	0.558231388244747	0	-0.558231388244747	0.846980062406817	0.986571817811575
13:54581571|54581771	0	2.42895529064961	0	0	0	0	0.80965176354987	0	-0.80965176354987	0.835771864775322	0.986571817811575
17:76057403|76067330	0	2.10056564519095	0	0	0	0	0.700188548396983	0	-0.700188548396983	0.848845148193291	0.986571817811575
3:105681724|105693588	0	1.06781652900344	0	0	0	0	0.355938843001147	0	-0.355938843001147	0.950387744151351	0.986571817811575
2:143951982|143957339	0	1.06781652900344	0	0	0	0	0.355938843001147	0	-0.355938843001147	0.950387744151351	0.986571817811575
9:104802054|104804720	0	0	4.13117892293027	0	0	0	1.37705964097676	0	-1.37705964097676	0.6621793196626	0.986571817811575
4:183704979|183708574	3.96181908444498	0	0	0	0	0	1.32060636148166	0	-1.32060636148166	0.679841731619192	0.986571817811575
18:31846716|31849739	0	3.11666558099063	0	0	0	0	1.03888852699688	0	-1.03888852699688	0.787686680521154	0.986571817811575
17:2467761|2473664	0	1.06781652900344	0	4.09664763293302	0	0	0.355938843001147	1.36554921097767	1.00961036797653	0.646488703060694	0.986571817811575
1:153752279|153759613	0	1.06781652900344	0	0	0	0	0.355938843001147	0	-0.355938843001147	0.950387744151351	0.986571817811575
8:60844864|60845409	0	0	0	0	0	1.40813458608561	0	0.46937819536187	0.46937819536187	0.404368367148509	0.986571817811575
11:86011030|86014963	0	2.42895529064961	0	0	0	3.65278073463289	0.80965176354987	1.21759357821096	0.407941814661093	0.718616037365617	0.986571817811575
17:82900651|82906053	0	1.67469416473424	0	0	0	0	0.558231388244747	0	-0.558231388244747	0.846980062406817	0.986571817811575
5:80665143|80679093	0	0	0	0	0	2.92898638578785	0	0.976328795262617	0.976328795262617	0.509897602297054	0.986571817811575
5:159194716|159203656	0	4.21257973227913	0	0	3.98999132519204	2.92898638578785	1.40419324409304	2.30632590365996	0.90213265956692	1	1
8:85259421|85268627	0	1.06781652900344	0	2.89596752408185	0	0	0.355938843001147	0.965322508027283	0.609383665026137	0.806982394132187	0.986571817811575
1:176144005|176163891	0	2.10056564519095	0	0	0	0	0.700188548396983	0	-0.700188548396983	0.848845148193291	0.986571817811575
1:10267380|10268263	3.22228472983132	3.28836842371857	4.94211202789137	0	0	4.26253210658071	3.81758839381375	1.4208440355269	-2.39674435828685	0.959653190703493	0.991316792488453
4:182346651|182628889	2.63410483332002	0	0	0	0	0	0.878034944440007	0	-0.878034944440007	0.821790830561214	0.986571817811575
9:110250880|110251357	0	0	0	0	0	2.57575125721086	0	0.85858375240362	0.85858375240362	0.522604313577417	0.986571817811575
9:93471141|93516269	1.02968580637546	0	0	0	0	0	0.343228602125153	0	-0.343228602125153	0.950387743951672	0.986571817811575
14:21211810|21234229	0	0	0	0	3.44972725939057	0	0	1.14990908646352	1.14990908646352	0.653558679164696	0.986571817811575
17:78190970|78192785	0	1.06781652900344	2.10588002770033	0	0	0	1.05789885223459	0	-1.05789885223459	0.849401517932112	0.986571817811575
7:14574212|14574372	0	1.06781652900344	0	0	0	0	0.355938843001147	0	-0.355938843001147	0.950387744151351	0.986571817811575
1:23441102|23442612	0	0	0	5.05385632729275	0	0	0	1.68461877576425	1.68461877576425	0.25443433977299	0.986571817811575
18:21536042|21568094	0	1.67469416473424	0	0	0	0	0.558231388244747	0	-0.558231388244747	0.846980062406817	0.986571817811575
7:6585016|6585260	3.37493044230478	3.82325005399539	0	0	0	0	2.39939349876672	0	-2.39939349876672	0.545244041810395	0.986571817811575
14:50741582|50744365	3.86200840522847	3.44179221446726	0	0	0	0	2.43460020656524	0	-2.43460020656524	0.530006790485801	0.986571817811575
12:116230433|116237705	0	5.12862371065672	5.75150764840939	0	0	4.26253210658071	3.62671045302204	1.4208440355269	-2.20586641749513	0.62219174573116	0.986571817811575
3:104817473|104855451	0	0	0	7.88377465759502	6.57439574727805	6.6232572206871	0	7.02714254185339	7.02714254185339	4.41794226996952e-07	0.00169091217955246
22:43711475|43765393	1.02968580637546	0	0	0	0	1.40813458608561	0.343228602125153	0.46937819536187	0.126149593236717	0.849338963096345	0.986571817811575
8:123077111|123084340	5.61213604318846	5.85811615661464	6.41392175642094	4.90667098468626	4.38214931895973	5.61365533906671	5.96139131874135	4.96749188090423	-0.993899437837114	0.711598538337783	0.986571817811575
9:8633317|8636844	0	1.06781652900344	0	0	0	0	0.355938843001147	0	-0.355938843001147	0.950387744151351	0.986571817811575
16:14661892|14665071	0	0	0	0	0	1.40813458608561	0	0.46937819536187	0.46937819536187	0.404368367148509	0.986571817811575
14:31156840|31172122	0	0	0	0	3.44972725939057	0	0	1.14990908646352	1.14990908646352	0.653558679164696	0.986571817811575
1:172038319|172044452	0	1.67469416473424	0	0	0	0	0.558231388244747	0	-0.558231388244747	0.846980062406817	0.986571817811575
12:6655638|6656798	0	1.67469416473424	0	0	0	0	0.558231388244747	0	-0.558231388244747	0.846980062406817	0.986571817811575
8:106740343|106742317	0	0	0	0	0	1.40813458608561	0	0.46937819536187	0.46937819536187	0.404368367148509	0.986571817811575
1:21842002|21842380	0	0	0	0	3.98999132519204	0	0	1.32999710839735	1.32999710839735	0.574529388050417	0.986571817811575
4:116904305|116928452	0	2.10056564519095	0	0	0	0	0.700188548396983	0	-0.700188548396983	0.848845148193291	0.986571817811575
2:9440491|9443661	0	1.06781652900344	0	0	0	0	0.355938843001147	0	-0.355938843001147	0.950387744151351	0.986571817811575
5:693278|770117	0	2.42895529064961	0	0	0	0	0.80965176354987	0	-0.80965176354987	0.835771864775322	0.986571817811575
5:50402286|50411383	0	2.10056564519095	2.10588002770033	0	0	0	1.40214855763043	0	-1.40214855763043	0.807590451858815	0.986571817811575
6:110217702|110219869	0	3.11666558099063	4.13117892293027	6.03197510975544	3.98999132519204	0	2.41594816797363	3.34065547831583	0.924707310342193	0.540484869564082	0.986571817811575
15:72217409|72219110	0	1.06781652900344	0	0	0	0	0.355938843001147	0	-0.355938843001147	0.950387744151351	0.986571817811575
10:21534645|21557824	0	1.06781652900344	0	0	0	0	0.355938843001147	0	-0.355938843001147	0.950387744151351	0.986571817811575
9:95897849|95928864	0	1.06781652900344	0	0	0	0	0.355938843001147	0	-0.355938843001147	0.950387744151351	0.986571817811575
14:75097100|75103997	0	0	0	0	0	2.10697662284786	0	0.702325540949287	0.702325540949287	0.51442933401262	0.986571817811575
3:183747672|183756689	0	1.06781652900344	0	0	0	0	0.355938843001147	0	-0.355938843001147	0.950387744151351	0.986571817811575
3:42619020|42632823	0	1.06781652900344	0	0	0	0	0.355938843001147	0	-0.355938843001147	0.950387744151351	0.986571817811575
3:120192939|120244478	0	0	0	0	0	1.40813458608561	0	0.46937819536187	0.46937819536187	0.404368367148509	0.986571817811575
19:12928342|12928663	4.51558449625689	0	0	0	0	0	1.50519483208563	0	-1.50519483208563	0.556035850260537	0.986571817811575
11:72867865|72902638	0	1.67469416473424	0	0	0	0	0.558231388244747	0	-0.558231388244747	0.846980062406817	0.986571817811575
17:2438109|2502331	0	1.06781652900344	0	0	0	0	0.355938843001147	0	-0.355938843001147	0.950387744151351	0.986571817811575
X:65524336|65524563	0	1.06781652900344	0	0	0	0	0.355938843001147	0	-0.355938843001147	0.950387744151351	0.986571817811575
1:107324282|107324922	0	3.82325005399539	0	0	0	0	1.27441668466513	0	-1.27441668466513	0.704178978026253	0.986571817811575
1:11073934|11074326	0	2.10056564519095	0	0	0	0	0.700188548396983	0	-0.700188548396983	0.848845148193291	0.986571817811575
3:50105549|50108304	3.22228472983132	1.06781652900344	0	0	0	0	1.43003375294492	0	-1.43003375294492	0.763009900623164	0.986571817811575
1:153932463|153932641	0	1.06781652900344	0	0	0	0	0.355938843001147	0	-0.355938843001147	0.950387744151351	0.986571817811575
2:39325518|39333574	0	1.67469416473424	0	0	0	0	0.558231388244747	0	-0.558231388244747	0.846980062406817	0.986571817811575
2:172568741|172593048	0	1.06781652900344	0	0	0	0	0.355938843001147	0	-0.355938843001147	0.950387744151351	0.986571817811575
7:87884979|87897339	0	1.06781652900344	0	0	0	0	0.355938843001147	0	-0.355938843001147	0.950387744151351	0.986571817811575
2:128127361|128134961	0	2.10056564519095	0	0	0	0	0.700188548396983	0	-0.700188548396983	0.848845148193291	0.986571817811575
12:111295333|111298589	0	1.67469416473424	0	0	0	0	0.558231388244747	0	-0.558231388244747	0.846980062406817	0.986571817811575
8:15650697|15662296	0	3.44179221446726	0	0	0	2.92898638578785	1.14726407148909	0.976328795262617	-0.17093527622647	1	1
10:119926036|119933785	0	1.67469416473424	0	0	0	0	0.558231388244747	0	-0.558231388244747	0.846980062406817	0.986571817811575
5:5441112|5444326	0	4.03100843212789	0	0	0	3.21252097593758	1.34366947737596	1.07084032531253	-0.272829152063436	1	1
18:9195551|9221999	0	2.42895529064961	0	0	3.44972725939057	0	0.80965176354987	1.14990908646352	0.340257322913653	0.981434114970192	1
11:120474560|120477526	5.91576076165635	6.65477219613247	6.23560370381119	6.90933448792622	6.49723402066113	7.66377452933586	6.26871222053334	7.02344767930774	0.7547354587744	0.331703034703456	0.986571817811575
17:30792440|30793672	0	2.42895529064961	3.4480826053632	4.55777791415599	3.44972725939057	3.83101610874758	1.95901263200427	3.94617376076471	1.98716112876044	0.541973070672761	0.986571817811575
12:94169157|94186473	0	7.33139816323197	0	0	0	0	2.44379938774399	0	-2.44379938774399	0.00509477624069695	0.986571817811575
7:92245197|92245905	0	1.06781652900344	0	0	0	0	0.355938843001147	0	-0.355938843001147	0.950387744151351	0.986571817811575
4:75964135|75982037	0	1.06781652900344	0	4.55777791415599	0	0	0.355938843001147	1.51925930471866	1.16332046171752	0.546884887464877	0.986571817811575
11:111836165|111838378	0	2.10056564519095	0	4.09664763293302	0	3.21252097593758	0.700188548396983	2.4363895362902	1.73620098789322	0.577893910620113	0.986571817811575
14:100831421|100834751	0	1.06781652900344	0	0	0	0	0.355938843001147	0	-0.355938843001147	0.950387744151351	0.986571817811575
3:136518248|136521417	0	0	0	0	0	2.10697662284786	0	0.702325540949287	0.702325540949287	0.51442933401262	0.986571817811575
2:168161787|168167407	3.63892824029687	5.25824693626753	0	0	0	1.40813458608561	2.9657250588548	0.46937819536187	-2.49634686349293	0.361728960455266	0.986571817811575
21:15777904|15805258	0	2.9217314831801	0	0	0	0	0.973910494393367	0	-0.973910494393367	0.802285027372859	0.986571817811575
2:218463306|218466176	0	1.67469416473424	0	0	0	0	0.558231388244747	0	-0.558231388244747	0.846980062406817	0.986571817811575
13:45377061|45383235	0	1.67469416473424	0	0	0	0	0.558231388244747	0	-0.558231388244747	0.846980062406817	0.986571817811575
X:84440532|84475397	0	1.06781652900344	0	0	0	0	0.355938843001147	0	-0.355938843001147	0.950387744151351	0.986571817811575
10:51148107|51157148	0	0	0	0	0	2.10697662284786	0	0.702325540949287	0.702325540949287	0.51442933401262	0.986571817811575
13:95611445|95612177	0	2.69628137487258	0	0	0	0	0.89876045829086	0	-0.89876045829086	0.818653145511722	0.986571817811575
17:29475670|29482288	0	1.67469416473424	0	0	0	0	0.558231388244747	0	-0.558231388244747	0.846980062406817	0.986571817811575
9:33956079|33973237	0	3.7069550465052	0	0	0	5.09080081016155	1.2356516821684	1.69693360338718	0.461281921218783	0.509630491954889	0.986571817811575
20:38900581|38902792	0	1.67469416473424	0	0	0	0	0.558231388244747	0	-0.558231388244747	0.846980062406817	0.986571817811575
4:39913611|39917188	0	1.06781652900344	0	0	0	0	0.355938843001147	0	-0.355938843001147	0.950387744151351	0.986571817811575
8:17098458|17120401	0	2.10056564519095	0	0	0	0	0.700188548396983	0	-0.700188548396983	0.848845148193291	0.986571817811575
5:157294783|157302890	0	1.06781652900344	0	0	0	0	0.355938843001147	0	-0.355938843001147	0.950387744151351	0.986571817811575
14:63415140|63422094	0	1.67469416473424	0	0	0	0	0.558231388244747	0	-0.558231388244747	0.846980062406817	0.986571817811575
1:45602255|45605016	0	1.06781652900344	0	0	0	0	0.355938843001147	0	-0.355938843001147	0.950387744151351	0.986571817811575
3:53874211|53876080	0	3.28836842371857	4.94211202789137	0	0	2.10697662284786	2.74349348386998	0.702325540949287	-2.04116794292069	0.611324366474647	0.986571817811575
12:45891780|45893721	0	4.71226241450671	0	0	0	4.38178547323335	1.5707541381689	1.46059515774445	-0.110158980424453	0.85014346832341	0.986571817811575
14:39154211|39158402	0	3.11666558099063	0	0	0	2.57575125721086	1.03888852699688	0.85858375240362	-0.180304774593257	1	1
9:71694509|71698204	4.44834541036303	3.93086585205977	4.49056476402387	0	0	2.10697662284786	4.28992534214889	0.702325540949287	-3.5875998011996	0.394367022259369	0.986571817811575
11:85990250|86014963	0	1.06781652900344	0	0	0	0	0.355938843001147	0	-0.355938843001147	0.950387744151351	0.986571817811575
6:118479871|118523920	0	0	0	0	0	2.57575125721086	0	0.85858375240362	0.85858375240362	0.522604313577417	0.986571817811575
1:223264630|223268675	0	1.06781652900344	0	0	0	0	0.355938843001147	0	-0.355938843001147	0.950387744151351	0.986571817811575
18:23775792|23784157	0	1.06781652900344	0	0	0	0	0.355938843001147	0	-0.355938843001147	0.950387744151351	0.986571817811575
9:20907150|20933103	0	1.67469416473424	0	4.09664763293302	0	3.44938006573156	0.558231388244747	2.51534256622153	1.95711117797678	0.497511123243599	0.986571817811575
1:1495485|1529331	0	0	0	0	0	4.26253210658071	0	1.4208440355269	1.4208440355269	0.354142080806934	0.986571817811575
6:111411480|111416472	0	0	3.82968824499264	0	0	0	1.27656274833088	0	-1.27656274833088	0.716938729523222	0.986571817811575
10:15275855|15284105	0	3.82325005399539	0	0	0	0	1.27441668466513	0	-1.27441668466513	0.704178978026253	0.986571817811575
8:41661430|41663742	0	3.7069550465052	0	0	0	0	1.2356516821684	0	-1.2356516821684	0.722141502565712	0.986571817811575
1:28571176|28571900	0	3.44179221446726	0	0	0	0	1.14726407148909	0	-1.14726407148909	0.757175506934925	0.986571817811575
17:56814869|56825321	0	1.06781652900344	0	0	0	0	0.355938843001147	0	-0.355938843001147	0.950387744151351	0.986571817811575
4:158593401|158608043	0	0	0	0	0	3.65278073463289	0	1.21759357821096	1.21759357821096	0.453399183446917	0.986571817811575
1:202755271|202764145	0	0	3.65146607364171	0	0	0	1.21715535788057	0	-1.21715535788057	0.743959772888332	0.986571817811575
13:32218749|32239881	0	1.06781652900344	0	0	0	0	0.355938843001147	0	-0.355938843001147	0.950387744151351	0.986571817811575
1:170031886|170055436	0	2.9217314831801	0	0	0	0	0.973910494393367	0	-0.973910494393367	0.802285027372859	0.986571817811575
2:151438684|151443709	0	2.9217314831801	0	0	0	2.10697662284786	0.973910494393367	0.702325540949287	-0.27158495344408	1	1
7:77292952|77294938	0	1.67469416473424	0	0	0	0	0.558231388244747	0	-0.558231388244747	0.846980062406817	0.986571817811575
17:18347496|18353817	3.63892824029687	0	0	0	0	0	1.21297608009896	0	-1.21297608009896	0.731232837160336	0.986571817811575
1:11016844|11018873	0	2.10056564519095	0	0	0	2.57575125721086	0.700188548396983	0.85858375240362	0.158395204006637	0.824551970752925	0.986571817811575
7:105142008|105143330	0	0	3.4480826053632	0	0	0	1.1493608684544	0	-1.1493608684544	0.770505180415466	0.986571817811575
13:26337567|26385342	0	2.10056564519095	0	0	0	3.83101610874758	0.700188548396983	1.27700536958253	0.576816821185543	0.659851600951429	0.986571817811575
2:151443259|151451705	0	1.06781652900344	0	0	0	0	0.355938843001147	0	-0.355938843001147	0.950387744151351	0.986571817811575
10:27067157|27079161	0	2.42895529064961	0	0	3.98999132519204	3.98963320484304	0.80965176354987	2.65987484334503	1.85022307979516	0.541891916086062	0.986571817811575
12:57183775|57184214	0	1.06781652900344	0	0	0	0	0.355938843001147	0	-0.355938843001147	0.950387744151351	0.986571817811575
17:51014232|51031722	0	1.06781652900344	0	0	0	0	0.355938843001147	0	-0.355938843001147	0.950387744151351	0.986571817811575
14:61721509|61726818	0	1.06781652900344	0	0	0	0	0.355938843001147	0	-0.355938843001147	0.950387744151351	0.986571817811575
7:74111648|74115958	0	1.06781652900344	0	0	0	0	0.355938843001147	0	-0.355938843001147	0.950387744151351	0.986571817811575
2:178485641|178495660	0	0	0	0	0	1.40813458608561	0	0.46937819536187	0.46937819536187	0.404368367148509	0.986571817811575
4:87441829|87451735	0	1.67469416473424	0	0	0	0	0.558231388244747	0	-0.558231388244747	0.846980062406817	0.986571817811575
9:77794463|77797648	3.37493044230478	4.21257973227913	0	0	3.44972725939057	2.57575125721086	2.52917005819464	2.00849283886714	-0.520677219327493	0.859124554701097	0.986571817811575
1:42773563|42775522	0	1.67469416473424	0	0	0	0	0.558231388244747	0	-0.558231388244747	0.846980062406817	0.986571817811575
6:36213880|36218010	0	0	0	0	2.57606933595498	3.65278073463289	0	2.07628335686262	2.07628335686262	0.413242448370014	0.986571817811575
X:111123077|111152447	0	4.65063152025302	0	0	0	0	1.55021050675101	0	-1.55021050675101	0.518375029018646	0.986571817811575
8:42344953|42349090	0	2.10056564519095	0	0	0	0	0.700188548396983	0	-0.700188548396983	0.848845148193291	0.986571817811575
13:99238427|99243951	3.63892824029687	0	0	0	0	0	1.21297608009896	0	-1.21297608009896	0.731232837160336	0.986571817811575
14:100944809|100951494	0	2.10056564519095	0	0	0	0	0.700188548396983	0	-0.700188548396983	0.848845148193291	0.986571817811575
1:174241483|174252590	3.05155605186708	0	0	0	0	2.57575125721086	1.01718535062236	0.85858375240362	-0.15860159821874	1	1
15:65106096|65106359	0	1.06781652900344	0	0	0	0	0.355938843001147	0	-0.355938843001147	0.950387744151351	0.986571817811575
2:152147162|152150229	4.14284416635095	2.10056564519095	0	5.05385632729275	0	0	2.0811366038473	1.68461877576425	-0.39651782808305	0.924502915045064	0.986571817811575
15:44497027|44499813	0	1.06781652900344	0	0	0	0	0.355938843001147	0	-0.355938843001147	0.950387744151351	0.986571817811575
20:59773279|59774490	0	1.06781652900344	0	0	0	0	0.355938843001147	0	-0.355938843001147	0.950387744151351	0.986571817811575
7:6017814|6018045	0	2.10056564519095	0	0	0	0	0.700188548396983	0	-0.700188548396983	0.848845148193291	0.986571817811575
3:1278413|1297991	0	0	0	0	3.98999132519204	0	0	1.32999710839735	1.32999710839735	0.574529388050417	0.986571817811575
1:28473554|28474151	0	1.67469416473424	0	0	3.44972725939057	0	0.558231388244747	1.14990908646352	0.591677698218777	0.899317113902372	0.986571817811575
1:197172160|197191899	0	2.10056564519095	0	0	0	0	0.700188548396983	0	-0.700188548396983	0.848845148193291	0.986571817811575
2:38568199|38591648	0	1.06781652900344	0	0	0	0	0.355938843001147	0	-0.355938843001147	0.950387744151351	0.986571817811575
14:34792775|34795765	0	1.06781652900344	0	0	0	0	0.355938843001147	0	-0.355938843001147	0.950387744151351	0.986571817811575
1:229458161|229463676	3.51295953243616	1.06781652900344	0	0	0	2.57575125721086	1.5269253538132	0.85858375240362	-0.66834160140958	1	1
2:32543241|32545860	0	1.67469416473424	0	0	0	0	0.558231388244747	0	-0.558231388244747	0.846980062406817	0.986571817811575
3:136443287|136477412	4.75699601277153	0	0	0	0	0	1.58566533759051	0	-1.58566533759051	0.484847381591177	0.986571817811575
12:66462924|66465422	0	2.10056564519095	0	0	0	0	0.700188548396983	0	-0.700188548396983	0.848845148193291	0.986571817811575
10:124488422|124498128	0	1.67469416473424	0	0	2.57606933595498	0	0.558231388244747	0.85868977865166	0.300458390406913	1	1
12:6749848|6750766	4.70032374234106	1.67469416473424	0	0	0	0	2.1250059690251	0	-2.1250059690251	0.465798369589702	0.986571817811575
10:119168534|119169176	0	1.06781652900344	0	0	0	0	0.355938843001147	0	-0.355938843001147	0.950387744151351	0.986571817811575
7:26670091|26690362	0	0	5.01764242293766	0	0	0	1.67254747431255	0	-1.67254747431255	0.41644596307971	0.986571817811575
2:96711656|96734526	0	1.67469416473424	0	0	0	0	0.558231388244747	0	-0.558231388244747	0.846980062406817	0.986571817811575
15:81859826|81926025	0	0	0	0	3.98999132519204	0	0	1.32999710839735	1.32999710839735	0.574529388050417	0.986571817811575
18:51058125|51059916	0	4.93541143993009	4.86240781825688	5.18740605305998	2.57606933595498	3.83101610874758	3.26593975272899	3.86483049925418	0.59889074652519	0.978810777184463	1
14:90978306|91041893	0	2.10056564519095	0	0	0	0	0.700188548396983	0	-0.700188548396983	0.848845148193291	0.986571817811575
17:14034008|14034416	0	3.11666558099063	0	0	0	0	1.03888852699688	0	-1.03888852699688	0.787686680521154	0.986571817811575
18:36030808|36033837	0	1.06781652900344	0	0	0	0	0.355938843001147	0	-0.355938843001147	0.950387744151351	0.986571817811575
8:98136482|98136954	3.37493044230478	0	0	0	0	0	1.12497681410159	0	-1.12497681410159	0.763732918215886	0.986571817811575
15:41696075|41699159	0	4.29545796108171	0	0	0	2.10697662284786	1.43181932036057	0.702325540949287	-0.729493779411283	0.8826476120701	0.986571817811575
8:94827263|94827793	0	2.42895529064961	0	0	0	0	0.80965176354987	0	-0.80965176354987	0.835771864775322	0.986571817811575
1:11800212|11801399	0	1.67469416473424	0	0	0	0	0.558231388244747	0	-0.558231388244747	0.846980062406817	0.986571817811575
7:103103051|103128792	0	3.28836842371857	4.49056476402387	0	0	0	2.59297772924748	0	-2.59297772924748	0.427110592800122	0.986571817811575
15:63553715|63570579	0	1.06781652900344	0	0	0	0	0.355938843001147	0	-0.355938843001147	0.950387744151351	0.986571817811575
1:56691394|56696667	0	1.67469416473424	0	0	0	0	0.558231388244747	0	-0.558231388244747	0.846980062406817	0.986571817811575
20:20653530|20680801	0	2.69628137487258	0	0	0	0	0.89876045829086	0	-0.89876045829086	0.818653145511722	0.986571817811575
5:138264261|138264548	0	1.06781652900344	0	0	0	0	0.355938843001147	0	-0.355938843001147	0.950387744151351	0.986571817811575
11:3967552|4023987	0	1.06781652900344	0	0	0	0	0.355938843001147	0	-0.355938843001147	0.950387744151351	0.986571817811575
19:48131076|48133097	0	1.06781652900344	0	0	0	0	0.355938843001147	0	-0.355938843001147	0.950387744151351	0.986571817811575
2:61103853|61109296	0	1.67469416473424	0	0	0	0	0.558231388244747	0	-0.558231388244747	0.846980062406817	0.986571817811575
7:75953989|75954180	0	1.06781652900344	0	0	0	0	0.355938843001147	0	-0.355938843001147	0.950387744151351	0.986571817811575
2:85043564|85046278	4.14284416635095	2.69628137487258	3.98829488749201	0	0	0	3.60914014290518	0	-3.60914014290518	0.324178557592839	0.986571817811575
5:180261684|180280608	4.75699601277153	5.58913753305884	0	4.90667098468626	3.98999132519204	3.44938006573156	3.44871118194346	4.11534745853662	0.666636276593163	0.782737396631979	0.986571817811575
17:32173831|32176213	0	4.12464867036808	0	0	0	0	1.37488289012269	0	-1.37488289012269	0.649369156212544	0.986571817811575
2:174875788|174878128	0	3.93086585205977	0	0	0	0	1.31028861735326	0	-1.31028861735326	0.686048193864725	0.986571817811575
X:80707427|80719656	0	3.28836842371857	4.77804138238423	0	0	2.57575125721086	2.68880326870093	0.85858375240362	-1.83021951629731	0.733420368984074	0.986571817811575
19:38917724|38926300	0	1.06781652900344	0	0	0	0	0.355938843001147	0	-0.355938843001147	0.950387744151351	0.986571817811575
2:49451677|49483999	0	1.67469416473424	0	0	0	0	0.558231388244747	0	-0.558231388244747	0.846980062406817	0.986571817811575
11:47734025|47751290	0	0	0	0	0	2.10697662284786	0	0.702325540949287	0.702325540949287	0.51442933401262	0.986571817811575
X:66170558|66189938	0	0	0	0	0	3.44938006573156	0	1.14979335524385	1.14979335524385	0.476742366999097	0.986571817811575
14:52455324|52457174	0	1.06781652900344	0	0	0	0	0.355938843001147	0	-0.355938843001147	0.950387744151351	0.986571817811575
5:31995576|32010482	3.63892824029687	0	0	0	0	0	1.21297608009896	0	-1.21297608009896	0.731232837160336	0.986571817811575
8:38247713|38252287	0	3.11666558099063	0	0	0	2.10697662284786	1.03888852699688	0.702325540949287	-0.33656298604759	1	1
7:94909898|94911508	0	1.67469416473424	0	0	0	0	0.558231388244747	0	-0.558231388244747	0.846980062406817	0.986571817811575
8:140739018|140752316	7.68783879606251	9.13234039013118	8.25277626431257	5.88241971593244	5.34713500078063	6.38710215433997	8.35765181683542	5.87221895701768	-2.48543285981774	0.0174766015217908	0.986571817811575
12:109071612|109073532	4.75699601277153	5.62162311587342	3.4480826053632	0	4.38214931895973	4.94349385905884	4.60890057800272	3.10854772600619	-1.50035285199653	0.859477642661864	0.986571817811575
X:155415575|155441658	0	1.67469416473424	0	0	0	0	0.558231388244747	0	-0.558231388244747	0.846980062406817	0.986571817811575
2:38837831|38847073	0	1.67469416473424	0	0	0	0	0.558231388244747	0	-0.558231388244747	0.846980062406817	0.986571817811575
6:101818370|101859493	0	1.67469416473424	0	0	0	0	0.558231388244747	0	-0.558231388244747	0.846980062406817	0.986571817811575
11:20395803|20426865	0	1.67469416473424	0	0	0	0	0.558231388244747	0	-0.558231388244747	0.846980062406817	0.986571817811575
8:132722040|132751997	4.30366624048344	0	0	0	0	0	1.43455541349448	0	-1.43455541349448	0.609549290446973	0.986571817811575
2:241403828|241418109	0	2.69628137487258	0	4.55777791415599	0	0	0.89876045829086	1.51925930471866	0.620498846427803	0.751042173754664	0.986571817811575
3:57235566|57249548	0	1.06781652900344	0	0	0	0	0.355938843001147	0	-0.355938843001147	0.950387744151351	0.986571817811575
5:138467073|138467158	0	0	0	0	0	3.98963320484304	0	1.32987773494768	1.32987773494768	0.404013929723978	0.986571817811575
2:39704081|39707186	0	1.06781652900344	0	0	0	0	0.355938843001147	0	-0.355938843001147	0.950387744151351	0.986571817811575
12:50435488|50440549	0	1.67469416473424	0	0	0	2.10697662284786	0.558231388244747	0.702325540949287	0.14409415270454	0.832468429207825	0.986571817811575
7:14613340|14718685	0	1.67469416473424	0	0	0	0	0.558231388244747	0	-0.558231388244747	0.846980062406817	0.986571817811575
10:75150514|75151106	3.37493044230478	4.71226241450671	5.4028426067628	4.34555882636806	0	3.44938006573156	4.4966784878581	2.59831296403321	-1.89836552382489	0.687659977263976	0.986571817811575
1:32036910|32038619	0	4.03100843212789	4.59288859363723	0	3.44972725939057	1.40813458608561	2.87463234192171	1.61928728182539	-1.25534506009631	0.620834536663225	0.986571817811575
8:13088487|13088704	0	2.42895529064961	0	0	0	0	0.80965176354987	0	-0.80965176354987	0.835771864775322	0.986571817811575
3:154300594|154305168	0	0	0	0	2.57606933595498	0	0	0.85868977865166	0.85868977865166	0.743523581623564	0.986571817811575
1:1790395|1790596	0	2.10056564519095	0	0	0	0	0.700188548396983	0	-0.700188548396983	0.848845148193291	0.986571817811575
2:30533116|30533314	0	1.06781652900344	0	0	0	0	0.355938843001147	0	-0.355938843001147	0.950387744151351	0.986571817811575
1:16633095|16635168	0	0	0	0	0	3.21252097593758	0	1.07084032531253	1.07084032531253	0.495557899321037	0.986571817811575
1:28038839|28048426	0	1.67469416473424	0	0	0	0	0.558231388244747	0	-0.558231388244747	0.846980062406817	0.986571817811575
11:59649462|59651641	0	1.06781652900344	0	0	0	0	0.355938843001147	0	-0.355938843001147	0.950387744151351	0.986571817811575
21:45668874|45850095	0	2.69628137487258	0	0	0	0	0.89876045829086	0	-0.89876045829086	0.818653145511722	0.986571817811575
1:70173465|70178993	0	1.67469416473424	0	0	0	0	0.558231388244747	0	-0.558231388244747	0.846980062406817	0.986571817811575
5:138517561|138529678	0	1.06781652900344	0	0	2.57606933595498	3.44938006573156	0.355938843001147	2.00848313389551	1.65254429089437	0.583262098367523	0.986571817811575
3:62491339|62536581	0	1.06781652900344	0	0	0	0	0.355938843001147	0	-0.355938843001147	0.950387744151351	0.986571817811575
20:36793249|36839441	0	0	0	0	4.69017349540375	0	0	1.56339116513458	1.56339116513458	0.420914563205205	0.986571817811575
17:30904066|30904529	0	0	0	0	0	2.92898638578785	0	0.976328795262617	0.976328795262617	0.509897602297054	0.986571817811575
1:148135672|148143686	0	0	0	2.89596752408185	0	0	0	0.965322508027283	0.965322508027283	0.630905296962433	0.986571817811575
9:28372836|28670280	0	2.42895529064961	0	0	0	0	0.80965176354987	0	-0.80965176354987	0.835771864775322	0.986571817811575
3:132639492|132644896	0	2.10056564519095	0	0	0	0	0.700188548396983	0	-0.700188548396983	0.848845148193291	0.986571817811575
11:17122188|17145942	0	1.67469416473424	0	0	0	0	0.558231388244747	0	-0.558231388244747	0.846980062406817	0.986571817811575
2:201129729|201149835	0	1.06781652900344	0	0	0	0	0.355938843001147	0	-0.355938843001147	0.950387744151351	0.986571817811575
11:78103980|78104453	0	1.06781652900344	0	0	0	0	0.355938843001147	0	-0.355938843001147	0.950387744151351	0.986571817811575
4:51863437|51886638	5.05697220030727	2.69628137487258	0	0	0	0	2.58441785839328	0	-2.58441785839328	0.310060323710505	0.986571817811575
10:119577080|119588248	0	1.06781652900344	0	0	0	0	0.355938843001147	0	-0.355938843001147	0.950387744151351	0.986571817811575
22:40607496|40608052	2.63410483332002	0	0	0	0	0	0.878034944440007	0	-0.878034944440007	0.821790830561214	0.986571817811575
1:28560633|28561398	3.96181908444498	1.06781652900344	0	0	0	2.57575125721086	1.67654520448281	0.85858375240362	-0.817961452079187	0.980727778390858	1
6:47253256|47286595	0	1.06781652900344	0	0	0	0	0.355938843001147	0	-0.355938843001147	0.950387744151351	0.986571817811575
2:232735155|232756334	0	1.06781652900344	0	0	0	0	0.355938843001147	0	-0.355938843001147	0.950387744151351	0.986571817811575
8:17064084|17090584	0	3.58045708721533	0	0	0	0	1.19348569573844	0	-1.19348569573844	0.739905906728708	0.986571817811575
14:102004762|102005236	0	1.67469416473424	0	0	0	0	0.558231388244747	0	-0.558231388244747	0.846980062406817	0.986571817811575
2:206445307|206481308	0	1.67469416473424	0	0	0	0	0.558231388244747	0	-0.558231388244747	0.846980062406817	0.986571817811575
12:112256320|112261429	0	1.06781652900344	0	0	0	0	0.355938843001147	0	-0.355938843001147	0.950387744151351	0.986571817811575
1:145839890|145841071	0	3.93086585205977	0	0	2.57606933595498	3.44938006573156	1.31028861735326	2.00848313389551	0.698194516542257	0.891322465341029	0.986571817811575
13:99539446|99559534	0	2.10056564519095	0	0	0	0	0.700188548396983	0	-0.700188548396983	0.848845148193291	0.986571817811575
5:141409268|141410620	0	1.67469416473424	0	0	0	0	0.558231388244747	0	-0.558231388244747	0.846980062406817	0.986571817811575
15:34890215|34893773	0	2.9217314831801	0	0	0	2.57575125721086	0.973910494393367	0.85858375240362	-0.115326741989747	0.910077592339991	0.986571817811575
15:50300789|50304133	0	2.42895529064961	0	0	0	0	0.80965176354987	0	-0.80965176354987	0.835771864775322	0.986571817811575
6:131165081|131219808	0	0	0	0	0	3.21252097593758	0	1.07084032531253	1.07084032531253	0.495557899321037	0.986571817811575
14:50148285|50150230	4.44834541036303	4.12464867036808	0	0	0	3.83101610874758	2.85766469357704	1.27700536958253	-1.58065932399451	0.910323850868304	0.986571817811575
6:51830861|51870639	0	2.10056564519095	0	0	0	0	0.700188548396983	0	-0.700188548396983	0.848845148193291	0.986571817811575
10:101790896|101798154	0	1.06781652900344	0	0	0	0	0.355938843001147	0	-0.355938843001147	0.950387744151351	0.986571817811575
9:116725771|116729096	0	1.67469416473424	0	0	0	0	0.558231388244747	0	-0.558231388244747	0.846980062406817	0.986571817811575
11:62638983|62639731	1.62440936937353	3.93086585205977	0	4.34555882636806	2.57606933595498	3.21252097593758	1.85175840714443	3.37804971275354	1.52629130560911	0.782897653165412	0.986571817811575
21:39280148|39298582	0	0	0	0	0	2.92898638578785	0	0.976328795262617	0.976328795262617	0.509897602297054	0.986571817811575
1:108650211|108654850	0	1.06781652900344	0	0	0	0	0.355938843001147	0	-0.355938843001147	0.950387744151351	0.986571817811575
8:38114192|38121149	0	4.03100843212789	0	0	3.44972725939057	3.21252097593758	1.34366947737596	2.22074941177605	0.877079934400087	0.923530320020293	0.986571817811575
14:67685015|67692593	0	1.67469416473424	0	0	4.38214931895973	0	0.558231388244747	1.46071643965324	0.902485051408497	0.763760207635063	0.986571817811575
17:37984764|38187943	0	2.10056564519095	0	0	0	0	0.700188548396983	0	-0.700188548396983	0.848845148193291	0.986571817811575
20:3296861|3298175	4.37781869094448	3.7069550465052	0	0	5.34713500078063	3.44938006573156	2.69492457914989	2.9321716888374	0.237247109687504	0.980530370940162	1
4:169555720|169556095	0	2.42895529064961	3.65146607364171	0	0	0	2.02680712143044	0	-2.02680712143044	0.665741938645548	0.986571817811575
21:29027873|29030773	0	1.06781652900344	0	0	0	0	0.355938843001147	0	-0.355938843001147	0.950387744151351	0.986571817811575
8:131949969|131959663	3.37493044230478	3.58045708721533	0	0	0	0	2.31846250984004	0	-2.31846250984004	0.58282035691924	0.986571817811575
11:66639700|66640123	0	4.93541143993009	4.86240781825688	2.89596752408185	0	3.44938006573156	3.26593975272899	2.11511586327114	-1.15082388945785	0.712516425113694	0.986571817811575
10:120880826|120886836	0	1.06781652900344	0	0	0	0	0.355938843001147	0	-0.355938843001147	0.950387744151351	0.986571817811575
5:150722907|150733475	0	2.42895529064961	0	0	0	0	0.80965176354987	0	-0.80965176354987	0.835771864775322	0.986571817811575
7:102314336|102314682	0	2.42895529064961	0	0	0	0	0.80965176354987	0	-0.80965176354987	0.835771864775322	0.986571817811575
5:87332507|87346724	0	2.69628137487258	0	0	0	0	0.89876045829086	0	-0.89876045829086	0.818653145511722	0.986571817811575
7:131463217|131466415	0	1.06781652900344	0	0	0	0	0.355938843001147	0	-0.355938843001147	0.950387744151351	0.986571817811575
17:8506318|8509949	0	2.42895529064961	0	0	0	0	0.80965176354987	0	-0.80965176354987	0.835771864775322	0.986571817811575
7:35132310|35145090	0	1.06781652900344	0	0	0	0	0.355938843001147	0	-0.355938843001147	0.950387744151351	0.986571817811575
12:118068377|118068597	0	0	0	0	3.98999132519204	0	0	1.32999710839735	1.32999710839735	0.574529388050417	0.986571817811575
3:52926031|52928341	0	1.67469416473424	0	5.62426828604143	0	0	0.558231388244747	1.87475609534714	1.3165247071024	0.2986226424724	0.986571817811575
5:75381072|75386034	1.62440936937353	0	0	0	0	0	0.541469789791177	0	-0.541469789791177	0.839132616037067	0.986571817811575
12:124419957|124430787	0	1.06781652900344	0	0	0	0	0.355938843001147	0	-0.355938843001147	0.950387744151351	0.986571817811575
6:136345856|136356794	0	1.06781652900344	0	0	0	0	0.355938843001147	0	-0.355938843001147	0.950387744151351	0.986571817811575
5:123386518|123412540	0	1.06781652900344	0	0	0	0	0.355938843001147	0	-0.355938843001147	0.950387744151351	0.986571817811575
1:149655699|149669310	0	3.44179221446726	0	0	3.44972725939057	2.57575125721086	1.14726407148909	2.00849283886714	0.861228767378057	0.920719603386157	0.986571817811575
6:10935058|10956242	0	2.9217314831801	3.98829488749201	0	0	0	2.30334212355737	0	-2.30334212355737	0.572351182848011	0.986571817811575
19:41230967|41231298	0	2.10056564519095	0	4.34555882636806	5.15954429819883	5.40423713352213	0.700188548396983	4.96978008602967	4.26959153763269	0.0697993583012859	0.986571817811575
7:137407875|137521966	0	1.06781652900344	0	0	0	0	0.355938843001147	0	-0.355938843001147	0.950387744151351	0.986571817811575
1:203818977|203819316	0	0	4.49056476402387	0	0	0	1.49685492134129	0	-1.49685492134129	0.578663817007264	0.986571817811575
2:96610726|96631482	0	1.06781652900344	0	0	0	0	0.355938843001147	0	-0.355938843001147	0.950387744151351	0.986571817811575
11:16046514|16186955	0	1.06781652900344	0	0	0	0	0.355938843001147	0	-0.355938843001147	0.950387744151351	0.986571817811575
15:56391243|56394834	0	0	0	0	0	3.98963320484304	0	1.32987773494768	1.32987773494768	0.404013929723978	0.986571817811575
12:122981129|122981299	0	2.10056564519095	0	0	0	0	0.700188548396983	0	-0.700188548396983	0.848845148193291	0.986571817811575
20:8716264|8717848	0	2.10056564519095	0	0	0	0	0.700188548396983	0	-0.700188548396983	0.848845148193291	0.986571817811575
14:69441832|69455866	0	1.67469416473424	0	0	0	0	0.558231388244747	0	-0.558231388244747	0.846980062406817	0.986571817811575
8:17361117|17373240	0	1.67469416473424	0	0	0	0	0.558231388244747	0	-0.558231388244747	0.846980062406817	0.986571817811575
1:150929967|150941428	0	3.44179221446726	4.38042574701618	0	0	0	2.60740598716115	0	-2.60740598716115	0.434965924756177	0.986571817811575
8:130136951|130159964	0	1.06781652900344	0	0	0	0	0.355938843001147	0	-0.355938843001147	0.950387744151351	0.986571817811575
18:13278105|13438384	0	2.69628137487258	0	0	0	0	0.89876045829086	0	-0.89876045829086	0.818653145511722	0.986571817811575
2:38573210|38585881	0	1.06781652900344	3.98829488749201	0	0	0	1.68537047216515	0	-1.68537047216515	0.669759099007247	0.986571817811575
4:184631765|184632396	0	1.06781652900344	0	0	0	0	0.355938843001147	0	-0.355938843001147	0.950387744151351	0.986571817811575
18:62161133|62163656	0	0	0	0	0	2.57575125721086	0	0.85858375240362	0.85858375240362	0.522604313577417	0.986571817811575
15:73176403|73178427	0	4.03100843212789	0	0	0	0	1.34366947737596	0	-1.34366947737596	0.667771941936656	0.986571817811575
1:35506612|35507135	0	0	0	0	0	1.40813458608561	0	0.46937819536187	0.46937819536187	0.404368367148509	0.986571817811575
1:24646667|24649029	0	1.67469416473424	0	0	0	2.57575125721086	0.558231388244747	0.85858375240362	0.300352364158873	0.776039618188627	0.986571817811575
9:93471141|93476338	6.51755008956093	6.4529315831744	5.79509004739351	6.34948685294725	6.7173431692592	5.66158246227893	6.25519057337628	6.24280416149513	-0.0123864118811525	0.861993340657933	0.986571817811575
18:23507985|23509279	0	4.88277592008174	0	0	0	0	1.62759197336058	0	-1.62759197336058	0.445397624929981	0.986571817811575
22:40300455|40301333	0	1.67469416473424	0	0	0	0	0.558231388244747	0	-0.558231388244747	0.846980062406817	0.986571817811575
17:66175044|66183307	0	1.06781652900344	0	0	0	2.57575125721086	0.355938843001147	0.85858375240362	0.502644909402473	0.698653230774098	0.986571817811575
22:38302861|38303248	0	1.06781652900344	0	0	0	0	0.355938843001147	0	-0.355938843001147	0.950387744151351	0.986571817811575
1:35293026|35295988	0	4.12464867036808	0	0	0	0	1.37488289012269	0	-1.37488289012269	0.649369156212544	0.986571817811575
20:18480038|18480509	0	1.06781652900344	0	0	0	0	0.355938843001147	0	-0.355938843001147	0.950387744151351	0.986571817811575
2:39260606|39280356	0	2.9217314831801	0	0	0	0	0.973910494393367	0	-0.973910494393367	0.802285027372859	0.986571817811575
7:87163495|87174669	0	1.67469416473424	0	0	0	0	0.558231388244747	0	-0.558231388244747	0.846980062406817	0.986571817811575
5:14330778|14336727	0	3.28836842371857	4.13117892293027	0	0	2.57575125721086	2.47318244888295	0.85858375240362	-1.61459869647933	0.866959510815516	0.986571817811575
14:30581076|30593639	0	2.10056564519095	0	0	0	3.44938006573156	0.700188548396983	1.14979335524385	0.44960480684687	0.717554453907239	0.986571817811575
1:161778244|161784096	0	4.37383264331362	0	0	4.69017349540375	4.38178547323335	1.45794421443787	3.02398632287903	1.56604210844116	0.691362008065955	0.986571817811575
X:19373536|19413464	0	0	0	0	0	2.10697662284786	0	0.702325540949287	0.702325540949287	0.51442933401262	0.986571817811575
16:23102319|23108183	0	3.82325005399539	0	0	0	1.40813458608561	1.27441668466513	0.46937819536187	-0.80503848930326	0.883410527403417	0.986571817811575
3:121498477|121498670	0	1.67469416473424	0	0	0	0	0.558231388244747	0	-0.558231388244747	0.846980062406817	0.986571817811575
6:144537582|144542870	6.64313553324929	3.28836842371857	5.45811399267682	6.29133016198555	0	4.94349385905884	5.12987264988156	3.74494134034813	-1.38493130953343	0.828945740337529	0.986571817811575
10:51804585|52161963	0	0	0	0	0	1.40813458608561	0	0.46937819536187	0.46937819536187	0.404368367148509	0.986571817811575
1:46077515|46080750	0	3.82325005399539	0	0	0	0	1.27441668466513	0	-1.27441668466513	0.704178978026253	0.986571817811575
3:119503532|119517315	0	4.51886033547725	4.38042574701618	6.03197510975544	4.38214931895973	3.44938006573156	2.96642869416448	4.62116816481558	1.6547394706511	0.631445652362657	0.986571817811575
12:68302620|68302868	0	2.42895529064961	0	0	0	0	0.80965176354987	0	-0.80965176354987	0.835771864775322	0.986571817811575
15:43380084|43383504	0	0	0	0	0	2.10697662284786	0	0.702325540949287	0.702325540949287	0.51442933401262	0.986571817811575
1:151103562|151107222	0	1.06781652900344	0	0	3.44972725939057	0	0.355938843001147	1.14990908646352	0.793970243462377	0.826375652435161	0.986571817811575
3:65470283|65493631	0	1.06781652900344	0	0	0	0	0.355938843001147	0	-0.355938843001147	0.950387744151351	0.986571817811575
7:128579999|128592017	0	3.44179221446726	0	0	0	3.83101610874758	1.14726407148909	1.27700536958253	0.12974129809344	0.786558173373436	0.986571817811575
3:183017266|183022554	0	1.67469416473424	0	0	0	0	0.558231388244747	0	-0.558231388244747	0.846980062406817	0.986571817811575
2:95899145|95908697	0	2.42895529064961	0	0	0	0	0.80965176354987	0	-0.80965176354987	0.835771864775322	0.986571817811575
10:92909427|92920050	0	2.10056564519095	0	0	0	0	0.700188548396983	0	-0.700188548396983	0.848845148193291	0.986571817811575
X:2240554|2243230	0	1.67469416473424	0	0	0	0	0.558231388244747	0	-0.558231388244747	0.846980062406817	0.986571817811575
6:149771162|149802416	0	1.06781652900344	0	0	0	0	0.355938843001147	0	-0.355938843001147	0.950387744151351	0.986571817811575
7:6115323|6144196	0	1.06781652900344	0	0	0	0	0.355938843001147	0	-0.355938843001147	0.950387744151351	0.986571817811575
2:61278165|61281242	4.91476676978584	4.82814708343214	4.38042574701618	4.55777791415599	4.94386361620357	5.87989747795924	4.70777986674472	5.1271796694396	0.41939980269488	0.632707499965277	0.986571817811575
14:80504912|80530886	0	2.42895529064961	0	0	0	0	0.80965176354987	0	-0.80965176354987	0.835771864775322	0.986571817811575
1:75749419|75750546	4.37781869094448	0	0	0	5.51311654242192	2.92898638578785	1.45927289698149	2.81403430940326	1.35476141242176	0.855598971098229	0.986571817811575
12:62537151|62545008	0	2.10056564519095	0	0	0	0	0.700188548396983	0	-0.700188548396983	0.848845148193291	0.986571817811575
6:131676736|131720379	0	0	3.98829488749201	0	0	0	1.329431629164	0	-1.329431629164	0.689670714956206	0.986571817811575
8:61680968|61684188	7.34380606611805	6.96436620711917	5.45811399267682	8.37867040522393	7.40723679687592	7.61592139277061	6.58876208863801	7.80060953162349	1.21184744298547	0.330925394092345	0.986571817811575
15:76574158|76683061	0	2.69628137487258	0	0	0	0	0.89876045829086	0	-0.89876045829086	0.818653145511722	0.986571817811575
8:32016248|32026231	0	2.9217314831801	0	0	0	0	0.973910494393367	0	-0.973910494393367	0.802285027372859	0.986571817811575
15:76574158|76665789	4.14284416635095	4.44816809589763	0	0	0	1.40813458608561	2.86367075408286	0.46937819536187	-2.39429255872099	0.497805325403161	0.986571817811575
22:31838685|31846967	0	0	0	0	0	2.10697662284786	0	0.702325540949287	0.702325540949287	0.51442933401262	0.986571817811575
19:16093536|16093753	1.62440936937353	0	0	0	0	0	0.541469789791177	0	-0.541469789791177	0.839132616037067	0.986571817811575
7:139258488|139266403	0	1.06781652900344	0	0	0	0	0.355938843001147	0	-0.355938843001147	0.950387744151351	0.986571817811575
1:45038936|45043395	0	0	0	0	0	2.10697662284786	0	0.702325540949287	0.702325540949287	0.51442933401262	0.986571817811575
18:31657976|31666372	0	1.06781652900344	0	0	0	0	0.355938843001147	0	-0.355938843001147	0.950387744151351	0.986571817811575
4:119596523|119607297	0	0	0	4.7427456351831	0	0	0	1.5809152117277	1.5809152117277	0.340347485161636	0.986571817811575
17:75262497|75263507	0	1.06781652900344	0	0	0	0	0.355938843001147	0	-0.355938843001147	0.950387744151351	0.986571817811575
6:137871213|137871522	0	1.06781652900344	0	0	0	0	0.355938843001147	0	-0.355938843001147	0.950387744151351	0.986571817811575
X:54091312|54159616	3.96181908444498	0	0	0	0	0	1.32060636148166	0	-1.32060636148166	0.679841731619192	0.986571817811575
1:119921713|119923984	3.63892824029687	0	0	0	0	0	1.21297608009896	0	-1.21297608009896	0.731232837160336	0.986571817811575
5:31448547|31449419	0	1.06781652900344	0	0	0	0	0.355938843001147	0	-0.355938843001147	0.950387744151351	0.986571817811575
12:107743197|107746424	0	3.93086585205977	0	0	0	0	1.31028861735326	0	-1.31028861735326	0.686048193864725	0.986571817811575
16:48252131|48256741	0	1.06781652900344	0	0	0	0	0.355938843001147	0	-0.355938843001147	0.950387744151351	0.986571817811575
17:20892230|20892432	0	2.9217314831801	0	0	0	0	0.973910494393367	0	-0.973910494393367	0.802285027372859	0.986571817811575
19:17152644|17154415	0	2.69628137487258	0	0	0	0	0.89876045829086	0	-0.89876045829086	0.818653145511722	0.986571817811575
10:86838865|86876085	5.05697220030727	3.28836842371857	0	0	0	0	2.78178020800861	0	-2.78178020800861	0.271462413492395	0.986571817811575
15:64499293|64500166	3.05155605186708	2.69628137487258	0	0	0	0	1.91594580891322	0	-1.91594580891322	0.710045043707762	0.986571817811575
X:23730527|23733217	0	2.42895529064961	0	0	0	0	0.80965176354987	0	-0.80965176354987	0.835771864775322	0.986571817811575
8:41684544|41686283	0	1.67469416473424	0	0	0	0	0.558231388244747	0	-0.558231388244747	0.846980062406817	0.986571817811575
3:28413056|28435269	0	1.67469416473424	0	0	0	0	0.558231388244747	0	-0.558231388244747	0.846980062406817	0.986571817811575
8:42906173|42931897	0	1.67469416473424	0	0	0	0	0.558231388244747	0	-0.558231388244747	0.846980062406817	0.986571817811575
1:15872816|15876678	0	2.9217314831801	0	4.09664763293302	0	0	0.973910494393367	1.36554921097767	0.391638716584307	0.861683557703242	0.986571817811575
3:54497615|54642241	0	1.67469416473424	0	0	0	0	0.558231388244747	0	-0.558231388244747	0.846980062406817	0.986571817811575
7:66712167|66712613	0	1.67469416473424	0	0	0	0	0.558231388244747	0	-0.558231388244747	0.846980062406817	0.986571817811575
2:10791795|10793202	4.22549496637747	3.7069550465052	0	0	0	4.59425770620845	2.64415000429422	1.53141923540282	-1.11273076889141	0.849415639960902	0.986571817811575
5:11346372|11397203	0	1.67469416473424	0	0	0	0	0.558231388244747	0	-0.558231388244747	0.846980062406817	0.986571817811575
12:99053157|99053309	0	1.06781652900344	0	0	0	0	0.355938843001147	0	-0.355938843001147	0.950387744151351	0.986571817811575
12:7741421|7749199	0	1.06781652900344	0	0	0	0	0.355938843001147	0	-0.355938843001147	0.950387744151351	0.986571817811575
15:28233146|28234284	0	2.10056564519095	2.92774573830374	0	0	1.40813458608561	1.67610379449823	0.46937819536187	-1.20672559913636	0.948562507326343	0.986571817811575
1:205169163|205187806	0	0	0	0	0	1.40813458608561	0	0.46937819536187	0.46937819536187	0.404368367148509	0.986571817811575
4:82447920|82457038	0	1.06781652900344	0	0	3.44972725939057	0	0.355938843001147	1.14990908646352	0.793970243462377	0.826375652435161	0.986571817811575
2:230357805|230359132	3.86200840522847	0	0	0	0	0	1.28733613507616	0	-1.28733613507616	0.697129416978636	0.986571817811575
17:45093685|45096285	0	1.06781652900344	0	0	0	0	0.355938843001147	0	-0.355938843001147	0.950387744151351	0.986571817811575
17:1842803|1844686	6.65809206198344	4.93541143993009	0	5.80139544153991	4.38214931895973	3.21252097593758	3.86450116730451	4.46535524547907	0.600854078174563	0.582485149594296	0.986571817811575
7:92327783|92352642	0	0	4.49056476402387	0	0	0	1.49685492134129	0	-1.49685492134129	0.578663817007264	0.986571817811575
1:99993537|99999415	5.14454103755647	2.42895529064961	0	0	0	0	2.52449877606869	0	-2.52449877606869	0.297907338152977	0.986571817811575
11:17134819|17145942	0	1.67469416473424	0	0	0	2.92898638578785	0.558231388244747	0.976328795262617	0.41809740701787	0.738580631008901	0.986571817811575
17:76287192|76290077	0	1.67469416473424	0	0	0	0	0.558231388244747	0	-0.558231388244747	0.846980062406817	0.986571817811575
4:122192229|122207638	3.86200840522847	0	0	0	0	0	1.28733613507616	0	-1.28733613507616	0.697129416978636	0.986571817811575
20:44981829|44987296	0	2.10056564519095	5.87849347416082	4.90667098468626	3.98999132519204	0	2.65968637311726	2.96555410329277	0.30586773017551	0.803143160963242	0.986571817811575
X:20175164|20177084	2.63410483332002	0	0	0	0	0	0.878034944440007	0	-0.878034944440007	0.821790830561214	0.986571817811575
15:72731305|72735966	0	1.06781652900344	0	0	0	0	0.355938843001147	0	-0.355938843001147	0.950387744151351	0.986571817811575
11:47483453|47484523	0	4.12464867036808	0	0	0	2.10697662284786	1.37488289012269	0.702325540949287	-0.672557349173407	0.915262299018319	0.986571817811575
9:99832689|99833454	0	0	0	3.79564845737629	0	0	0	1.26521615245876	1.26521615245876	0.538082615437043	0.986571817811575
1:151427823|151442205	0	1.67469416473424	0	0	0	0	0.558231388244747	0	-0.558231388244747	0.846980062406817	0.986571817811575
14:73282359|73297285	0	0	0	0	0	2.10697662284786	0	0.702325540949287	0.702325540949287	0.51442933401262	0.986571817811575
5:79656958|79669028	0	3.58045708721533	0	5.30963380605294	0	4.26253210658071	1.19348569573844	3.19072197087788	1.99723627513944	0.409244878547423	0.986571817811575
17:59041813|59057054	0	1.67469416473424	4.49056476402387	0	0	0	2.05508630958604	0	-2.05508630958604	0.539024485806288	0.986571817811575
4:36210390|36214480	4.30366624048344	2.9217314831801	0	0	0	0	2.40846590788785	0	-2.40846590788785	0.497083656100766	0.986571817811575
7:18644671|18648683	0	1.06781652900344	0	0	0	0	0.355938843001147	0	-0.355938843001147	0.950387744151351	0.986571817811575
11:65503121|65503707	0	1.06781652900344	0	0	0	0	0.355938843001147	0	-0.355938843001147	0.950387744151351	0.986571817811575
16:19168145|19172759	0	1.06781652900344	0	0	0	0	0.355938843001147	0	-0.355938843001147	0.950387744151351	0.986571817811575
14:22950314|22952683	3.63892824029687	2.42895529064961	0	0	5.15954429819883	3.44938006573156	2.02262784364883	2.86964145464346	0.847013610994637	0.768315376788698	0.986571817811575
11:22203804|22255522	0	1.06781652900344	0	0	0	0	0.355938843001147	0	-0.355938843001147	0.950387744151351	0.986571817811575
15:65481515|65490299	0	2.42895529064961	0	0	0	1.40813458608561	0.80965176354987	0.46937819536187	-0.340273568188	1	1
14:58318542|58330169	0	1.67469416473424	0	0	0	0	0.558231388244747	0	-0.558231388244747	0.846980062406817	0.986571817811575
21:40142558|40144731	0	1.06781652900344	0	0	0	0	0.355938843001147	0	-0.355938843001147	0.950387744151351	0.986571817811575
17:60226039|60271481	0	1.06781652900344	0	0	0	0	0.355938843001147	0	-0.355938843001147	0.950387744151351	0.986571817811575
3:195342471|195345317	4.44834541036303	1.67469416473424	0	0	0	0	2.04101319169909	0	-2.04101319169909	0.536313964053275	0.986571817811575
12:50453460|50461347	0	2.42895529064961	0	4.34555882636806	0	0	0.80965176354987	1.44851960878935	0.638867845239483	0.761433792682824	0.986571817811575
11:46769963|46770982	0	1.06781652900344	0	0	0	0	0.355938843001147	0	-0.355938843001147	0.950387744151351	0.986571817811575
15:49235851|49283718	4.57982885426755	2.69628137487258	0	0	0	2.92898638578785	2.42537007638004	0.976328795262617	-1.44904128111743	0.853194599856248	0.986571817811575
12:333487|334422	0	1.06781652900344	0	0	0	0	0.355938843001147	0	-0.355938843001147	0.950387744151351	0.986571817811575
7:95284018|95286325	0	0	0	0	0	2.10697662284786	0	0.702325540949287	0.702325540949287	0.51442933401262	0.986571817811575
X:21851509|21853503	0	1.67469416473424	0	0	0	0	0.558231388244747	0	-0.558231388244747	0.846980062406817	0.986571817811575
2:128164730|128173939	0	2.10056564519095	0	0	0	3.21252097593758	0.700188548396983	1.07084032531253	0.370651776915543	0.748796723536871	0.986571817811575
17:17175293|17177412	0	1.67469416473424	0	0	0	0	0.558231388244747	0	-0.558231388244747	0.846980062406817	0.986571817811575
17:28163543|28172618	0	5.2989897079275	5.4028426067628	7.22109292625152	5.34713500078063	6.9852644771854	3.5672774382301	6.51783080140585	2.95055336317575	0.0964488642847463	0.986571817811575
9:128533513|128533951	0	1.67469416473424	0	0	0	0	0.558231388244747	0	-0.558231388244747	0.846980062406817	0.986571817811575
2:223878529|223895630	0	1.67469416473424	0	0	0	0	0.558231388244747	0	-0.558231388244747	0.846980062406817	0.986571817811575
1:13778418|13782831	4.30366624048344	0	0	0	0	0	1.43455541349448	0	-1.43455541349448	0.609549290446973	0.986571817811575
4:185523362|185525171	0	2.10056564519095	0	0	0	0	0.700188548396983	0	-0.700188548396983	0.848845148193291	0.986571817811575
7:127807484|127888012	0	1.06781652900344	0	0	0	0	0.355938843001147	0	-0.355938843001147	0.950387744151351	0.986571817811575
1:738834|740186	0	2.42895529064961	0	0	0	0	0.80965176354987	0	-0.80965176354987	0.835771864775322	0.986571817811575
2:9849373|9868429	0	1.67469416473424	0	0	0	0	0.558231388244747	0	-0.558231388244747	0.846980062406817	0.986571817811575
8:94828975|94842488	2.85787701725645	1.06781652900344	0	0	0	0	1.30856451541996	0	-1.30856451541996	0.791267831841033	0.986571817811575
2:43578513|43590954	0	1.67469416473424	0	0	0	3.83101610874758	0.558231388244747	1.27700536958253	0.71877398133778	0.619960666035887	0.986571817811575
8:70138203|70144848	0	1.06781652900344	0	0	0	0	0.355938843001147	0	-0.355938843001147	0.950387744151351	0.986571817811575
5:38505905|38530666	0	0	0	0	0	3.44938006573156	0	1.14979335524385	1.14979335524385	0.476742366999097	0.986571817811575
10:131934556|131934696	0	0	0	0	0	2.92898638578785	0	0.976328795262617	0.976328795262617	0.509897602297054	0.986571817811575
10:53995649|54023197	0	1.06781652900344	0	0	0	0	0.355938843001147	0	-0.355938843001147	0.950387744151351	0.986571817811575
17:75225103|75226157	0	1.67469416473424	0	0	0	0	0.558231388244747	0	-0.558231388244747	0.846980062406817	0.986571817811575
3:15939510|15947192	0	2.9217314831801	0	0	0	0	0.973910494393367	0	-0.973910494393367	0.802285027372859	0.986571817811575
6:158707230|158725637	0	2.42895529064961	0	0	0	0	0.80965176354987	0	-0.80965176354987	0.835771864775322	0.986571817811575
17:5346790|5363016	0	1.06781652900344	0	0	0	0	0.355938843001147	0	-0.355938843001147	0.950387744151351	0.986571817811575
14:88227375|88240820	0	2.9217314831801	0	0	0	0	0.973910494393367	0	-0.973910494393367	0.802285027372859	0.986571817811575
11:77155907|77157392	0	0	0	3.79564845737629	0	0	0	1.26521615245876	1.26521615245876	0.538082615437043	0.986571817811575
11:74374415|74378658	0	0	4.94211202789137	0	0	0	1.64737067596379	0	-1.64737067596379	0.441916557318228	0.986571817811575
17:19309885|19329647	0	4.37383264331362	0	0	0	0	1.45794421443787	0	-1.45794421443787	0.593565926972528	0.986571817811575
1:113119233|113119523	0	1.06781652900344	0	0	0	0	0.355938843001147	0	-0.355938843001147	0.950387744151351	0.986571817811575
2:63484604|63492940	0	4.03100843212789	0	2.07782913773556	0	0	1.34366947737596	0.69260971257852	-0.651059764797443	0.827500067768485	0.986571817811575
2:200931339|200949643	0	0	0	0	0	3.44938006573156	0	1.14979335524385	1.14979335524385	0.476742366999097	0.986571817811575
7:73462922|73470483	0	2.10056564519095	0	0	0	1.40813458608561	0.700188548396983	0.46937819536187	-0.230810353035113	1	1
15:62020479|62044255	4.14284416635095	0	0	0	0	0	1.38094805545032	0	-1.38094805545032	0.644893158363425	0.986571817811575
12:2822794|2824252	0	1.67469416473424	0	0	3.44972725939057	0	0.558231388244747	1.14990908646352	0.591677698218777	0.899317113902372	0.986571817811575
3:53099381|53111908	0	1.67469416473424	0	0	0	0	0.558231388244747	0	-0.558231388244747	0.846980062406817	0.986571817811575
8:2914136|2916569	0	2.10056564519095	0	0	0	0	0.700188548396983	0	-0.700188548396983	0.848845148193291	0.986571817811575
7:140111095|140120529	0	2.69628137487258	0	0	0	0	0.89876045829086	0	-0.89876045829086	0.818653145511722	0.986571817811575
17:19843121|19846910	0	1.06781652900344	0	0	0	0	0.355938843001147	0	-0.355938843001147	0.950387744151351	0.986571817811575
8:2834349|2837764	0	2.10056564519095	0	0	0	0	0.700188548396983	0	-0.700188548396983	0.848845148193291	0.986571817811575
10:94474668|94500327	0	1.67469416473424	0	0	0	0	0.558231388244747	0	-0.558231388244747	0.846980062406817	0.986571817811575
16:74912198|74956610	0	1.06781652900344	0	0	0	0	0.355938843001147	0	-0.355938843001147	0.950387744151351	0.986571817811575
14:73881205|73882438	0	0	0	0	0	2.10697662284786	0	0.702325540949287	0.702325540949287	0.51442933401262	0.986571817811575
5:32270817|32276742	3.22228472983132	0	0	0	0	0	1.07409490994377	0	-1.07409490994377	0.778179760748348	0.986571817811575
14:88736364|88740572	0	3.28836842371857	0	0	0	3.65278073463289	1.09612280790619	1.21759357821096	0.121470770304773	0.800471266044115	0.986571817811575
4:15636494|15638694	4.05516907579943	0	0	0	0	0	1.35172302526648	0	-1.35172302526648	0.662424169825108	0.986571817811575
12:48833277|48834497	0	2.10056564519095	0	0	0	0	0.700188548396983	0	-0.700188548396983	0.848845148193291	0.986571817811575
19:38723723|38723890	0	0	0	0	0	2.10697662284786	0	0.702325540949287	0.702325540949287	0.51442933401262	0.986571817811575
2:86541117|86542312	0	2.42895529064961	0	0	0	0	0.80965176354987	0	-0.80965176354987	0.835771864775322	0.986571817811575
7:143857074|143876622	0	0	0	0	0	2.10697662284786	0	0.702325540949287	0.702325540949287	0.51442933401262	0.986571817811575
1:148106942|148548122	0	0	0	0	0	3.83101610874758	0	1.27700536958253	1.27700536958253	0.428907274410759	0.986571817811575
7:66991137|66994341	3.86200840522847	2.10056564519095	0	0	0	0	1.98752468347314	0	-1.98752468347314	0.642247557694764	0.986571817811575
7:133997492|134007835	3.7547758219297	1.67469416473424	0	0	0	0	1.80982332888798	0	-1.80982332888798	0.678107009927355	0.986571817811575
X:118761138|118776511	0	1.06781652900344	0	0	0	0	0.355938843001147	0	-0.355938843001147	0.950387744151351	0.986571817811575
7:6580555|6585260	0	1.67469416473424	4.49056476402387	0	0	3.65278073463289	2.05508630958604	1.21759357821096	-0.837492731375073	0.942491703444559	0.986571817811575
18:192842|204692	0	2.42895529064961	0	4.34555882636806	0	0	0.80965176354987	1.44851960878935	0.638867845239483	0.761433792682824	0.986571817811575
1:161323614|161328497	0	2.69628137487258	0	0	0	0	0.89876045829086	0	-0.89876045829086	0.818653145511722	0.986571817811575
7:127242695|127243515	0	4.98619400224889	0	0	0	0	1.6620646674163	0	-1.6620646674163	0.410792839259517	0.986571817811575
1:235800320|235801097	0	3.82325005399539	0	4.55777791415599	0	0	1.27441668466513	1.51925930471866	0.244842620053533	0.90956448249344	0.986571817811575
5:122795266|122808355	3.86200840522847	2.42895529064961	0	0	0	0	2.09698789862603	0	-2.09698789862603	0.623714259801279	0.986571817811575
10:92504794|92508205	0	1.67469416473424	0	0	0	0	0.558231388244747	0	-0.558231388244747	0.846980062406817	0.986571817811575
11:18291442|18292976	6.56593469617959	7.46271767437343	7.16085877439901	5.52682026775117	6.84739499374262	7.48884665807557	7.06317038165068	6.62102063985645	-0.442149741794223	1	1
12:66394208|66420789	0	2.10056564519095	0	0	0	0	0.700188548396983	0	-0.700188548396983	0.848845148193291	0.986571817811575
3:37251395|37282272	0	1.06781652900344	0	0	0	0	0.355938843001147	0	-0.355938843001147	0.950387744151351	0.986571817811575
7:5048033|5057779	3.37493044230478	3.11666558099063	0	3.41483161501866	4.69017349540375	0	2.16386534109847	2.7016683701408	0.537803029042333	0.980042133329131	1
17:78064722|78075278	0	2.42895529064961	0	0	0	0	0.80965176354987	0	-0.80965176354987	0.835771864775322	0.986571817811575
1:52954740|52978367	0	1.06781652900344	0	0	0	0	0.355938843001147	0	-0.355938843001147	0.950387744151351	0.986571817811575
7:156762134|156826744	0	3.28836842371857	0	4.90667098468626	0	0	1.09612280790619	1.63555699489542	0.53943418698923	0.751887209250405	0.986571817811575
5:80455692|80474830	0	1.06781652900344	0	0	0	0	0.355938843001147	0	-0.355938843001147	0.950387744151351	0.986571817811575
4:102307436|102315830	0	0	3.65146607364171	0	0	0	1.21715535788057	0	-1.21715535788057	0.743959772888332	0.986571817811575
11:86250296|86256512	3.05155605186708	1.06781652900344	0	0	0	4.49192952837988	1.37312419362351	1.49730984279329	0.124185649169787	0.633973275650842	0.986571817811575
1:35408008|35415714	0	1.06781652900344	4.77804138238423	0	0	0	1.94861930379589	0	-1.94861930379589	0.476058082588805	0.986571817811575
7:156826605|156836885	4.91476676978584	7.98378837768259	6.4687782498519	7.28209051422183	7.17921957297211	8.01688796579597	6.45577779910678	7.49273268432997	1.03695488522319	0.42473797124561	0.986571817811575
9:108990726|108992819	0	0	0	0	0	2.92898638578785	0	0.976328795262617	0.976328795262617	0.509897602297054	0.986571817811575
7:92029895|92031604	0	1.67469416473424	0	0	0	0	0.558231388244747	0	-0.558231388244747	0.846980062406817	0.986571817811575
5:10414433|10417404	0	2.9217314831801	0	0	0	0	0.973910494393367	0	-0.973910494393367	0.802285027372859	0.986571817811575
12:23604387|23896024	0	1.06781652900344	0	0	0	0	0.355938843001147	0	-0.355938843001147	0.950387744151351	0.986571817811575
22:21799012|21807846	0	4.03100843212789	0	0	0	3.98963320484304	1.34366947737596	1.32987773494768	-0.0137917424282832	0.825947732631673	0.986571817811575
9:128982549|128983550	0	1.67469416473424	0	0	0	0	0.558231388244747	0	-0.558231388244747	0.846980062406817	0.986571817811575
16:68875154|68880630	0	2.9217314831801	0	0	0	1.40813458608561	0.973910494393367	0.46937819536187	-0.504532299031497	0.998007158721762	1
7:87693908|87741579	0	2.10056564519095	3.98829488749201	0	0	0	2.02962017756099	0	-2.02962017756099	0.630518622568172	0.986571817811575
8:86615986|86627990	0	2.10056564519095	0	0	0	0	0.700188548396983	0	-0.700188548396983	0.848845148193291	0.986571817811575
6:75702645|75709630	0	0	0	0	2.57606933595498	0	0	0.85868977865166	0.85868977865166	0.743523581623564	0.986571817811575
9:122957011|122990213	0	1.06781652900344	0	0	0	0	0.355938843001147	0	-0.355938843001147	0.950387744151351	0.986571817811575
1:91734776|91758750	0	0	0	0	0	2.10697662284786	0	0.702325540949287	0.702325540949287	0.51442933401262	0.986571817811575
18:55269831|55351003	0	0	0	0	3.98999132519204	0	0	1.32999710839735	1.32999710839735	0.574529388050417	0.986571817811575
2:30552493|30562292	0	2.42895529064961	0	0	0	0	0.80965176354987	0	-0.80965176354987	0.835771864775322	0.986571817811575
2:201016991|201045593	0	2.42895529064961	0	0	0	2.92898638578785	0.80965176354987	0.976328795262617	0.166677031712747	0.816179169064192	0.986571817811575
15:68189271|68189482	0	0	0	0	2.57606933595498	0	0	0.85868977865166	0.85868977865166	0.743523581623564	0.986571817811575
1:20682653|20686126	0	1.67469416473424	0	0	0	0	0.558231388244747	0	-0.558231388244747	0.846980062406817	0.986571817811575
5:151786572|151800346	0	1.06781652900344	0	0	0	0	0.355938843001147	0	-0.355938843001147	0.950387744151351	0.986571817811575
8:47836338|47837419	0	2.9217314831801	0	0	0	0	0.973910494393367	0	-0.973910494393367	0.802285027372859	0.986571817811575
7:74756820|74758855	0	1.06781652900344	0	0	0	0	0.355938843001147	0	-0.355938843001147	0.950387744151351	0.986571817811575
1:212782372|212787637	0	2.10056564519095	0	0	0	0	0.700188548396983	0	-0.700188548396983	0.848845148193291	0.986571817811575
1:163654063|163735674	0	0	5.75150764840939	0	0	0	1.91716921613646	0	-1.91716921613646	0.184920269488975	0.986571817811575
5:33637577|33662040	0	0	0	0	0	2.92898638578785	0	0.976328795262617	0.976328795262617	0.509897602297054	0.986571817811575
10:123797976|123799199	0	1.06781652900344	0	0	0	0	0.355938843001147	0	-0.355938843001147	0.950387744151351	0.986571817811575
22:19191304|19199841	0	1.67469416473424	0	4.7427456351831	0	0	0.558231388244747	1.5809152117277	1.02268382348295	0.576580045652101	0.986571817811575
15:64300319|64300723	3.7547758219297	2.42895529064961	0	0	0	2.57575125721086	2.0612437041931	0.85858375240362	-1.20265995178948	0.964316284481618	0.995152350645885
9:132300630|132311856	3.86200840522847	2.42895529064961	0	0	0	2.10697662284786	2.09698789862603	0.702325540949287	-1.39466235767674	0.891539860868897	0.986571817811575
12:82985925|83051018	0	1.06781652900344	0	0	0	0	0.355938843001147	0	-0.355938843001147	0.950387744151351	0.986571817811575
2:160303330|160318227	0	2.42895529064961	0	0	0	0	0.80965176354987	0	-0.80965176354987	0.835771864775322	0.986571817811575
12:42355161|42398994	0	2.42895529064961	0	0	0	0	0.80965176354987	0	-0.80965176354987	0.835771864775322	0.986571817811575
1:1676378|1739057	0	0	0	0	0	2.10697662284786	0	0.702325540949287	0.702325540949287	0.51442933401262	0.986571817811575
6:85517756|85536924	0	1.06781652900344	0	0	0	0	0.355938843001147	0	-0.355938843001147	0.950387744151351	0.986571817811575
4:95278259|95335631	0	3.11666558099063	0	0	4.94386361620357	0	1.03888852699688	1.64795453873452	0.609066011737647	0.864434728902185	0.986571817811575
5:34175445|34182867	0	2.69628137487258	0	0	0	0	0.89876045829086	0	-0.89876045829086	0.818653145511722	0.986571817811575
17:82563354|82571870	0	4.58624985041855	4.13117892293027	0	0	2.57575125721086	2.90580959111627	0.85858375240362	-2.04722583871265	0.661388586641526	0.986571817811575
[truncated: 28,620 more rows]
