# Supplementary material for: Circular RNA DGKB Promotes the Progression of Neuroblastoma by Targeting miR-873/GLI1 Axis
Source: Front Oncol. 2020 Jul 23;10:1104. doi: 10.3389/fonc.2020.01104 (PMC7390925; doi:10.3389/fonc.2020.01104)
Supplement: Supplementary file 1 [file Data_Sheet_1.ZIP › Supplementary file/P_vs_C/diff_cirRNA_exp.xls]

Gene_ID	Sample_146C	Sample_50C	Sample_72C	Sample_146P	Sample_50P	Sample_72P	G1	G2	G2_vs_G1_log2FoldChange	G2_vs_G1_Pvalue	G2_vs_G1_FDR
5:730434|801164	0	0	7.27299378044934	0	0	0	2.42433126014978	0	-2.42433126014978	0.0077632120653604	0.986571817811575
17:27640572|27746223	0	0	0	0	6.7173431692592	3.83101610874758	0	3.51611975933559	3.51611975933559	0.00894485026626698	0.986571817811575
1:65913245|65918835	6.43311845886179	8.83964387229746	9.75956509696654	0	3.44972725939057	4.94349385905884	8.3441091427086	2.79774037281647	-5.54636876989213	1.06456376790578e-05	0.0217305853396714
16:16328988|16372106	0	0	0	7.15740204962852	7.93187967875479	0	0	5.02976057612777	5.02976057612777	5.98696767698889e-06	0.016664996663793
2:8943187|8958642	5.4836978576563	7.83934072017449	4.68843322222928	0	0	0	6.00382393335336	0	-6.00382393335336	0.000180137096968955	0.204282139707127
2:134317529|134318739	0	7.39855155255053	0	0	0	0	2.46618385085018	0	-2.46618385085018	0.00409659729126736	0.986571817811575
2:47838859|47839769	0	5.45134550100402	5.83739437974259	0	0	0	3.7629132935822	0	-3.7629132935822	0.0357172406621395	0.986571817811575
16:16319931|16359604	0	0	0	0	8.12378606702719	5.28690223199123	0	4.47022943300614	4.47022943300614	2.78992764697982e-05	0.0474582192349307
1:179337837|179342943	0	0	0	6.34948685294725	0	0	0	2.11649561764908	2.11649561764908	0.0270144066390999	0.986571817811575
7:102541501|102640414	0	0	0	6.34948685294725	0	0	0	2.11649561764908	2.11649561764908	0.0270144066390999	0.986571817811575
5:146691128|146701142	3.05155605186708	6.47087306154053	0	0	0	0	3.17414303780254	0	-3.17414303780254	0.0379477514718941	0.986571817811575
6:32062157|32067984	0	1.67469416473424	0	0	7.27479252735018	0	0.558231388244747	2.42493084245006	1.86669945420531	0.0342603725796669	0.986571817811575
6:158583954|158589782	4.37781869094448	8.37534367345341	6.86617962643605	0	5.15954429819883	5.09080081016155	6.53978066361131	3.41678170278679	-3.12299896082452	0.0469864292916083	0.986571817811575
7:92489293|92489911	4.96374265770196	3.11666558099063	6.4687782498519	0	0	0	4.84972882951483	0	-4.84972882951483	0.0158749087246108	0.986571817811575
3:104817473|104855451	0	0	0	7.88377465759502	6.57439574727805	6.6232572206871	0	7.02714254185339	7.02714254185339	4.41794226996952e-07	0.00169091217955246
12:94169157|94186473	0	7.33139816323197	0	0	0	0	2.44379938774399	0	-2.44379938774399	0.00509477624069695	0.986571817811575
8:140739018|140752316	7.68783879606251	9.13234039013118	8.25277626431257	5.88241971593244	5.34713500078063	6.38710215433997	8.35765181683542	5.87221895701768	-2.48543285981774	0.0174766015217908	0.986571817811575
1:246327201|246335474	0	6.107855593111	5.28551056420564	0	0	0	3.79778871910555	0	-3.79778871910555	0.0275289568982366	0.986571817811575
7:105073619|105077433	0	2.9217314831801	7.31850594281447	0	0	0	3.41341247533152	0	-3.41341247533152	0.0055149175556761	0.986571817811575
18:79154504|79214038	4.44834541036303	4.77136799270432	5.4028426067628	0	0	0	4.87418533661005	0	-4.87418533661005	0.0497056206412133	0.986571817811575
X:18304972|18334095	0	0	0	4.55777791415599	4.38214931895973	4.68980612572786	0	4.54324445294786	4.54324445294786	0.0373208075823656	0.986571817811575
1:229463543|229465519	0	6.60689721254677	4.94211202789137	0	0	0	3.84966974681271	0	-3.84966974681271	0.0143890137255981	0.986571817811575
6:69014038|69076038	8.50569127072322	9.23038872947946	9.41309500471482	0	6.32930392287081	4.49192952837988	9.04972500163917	3.60707781708356	-5.4426471845556	7.83335348904117e-06	0.0195636508325042
1:215575901|215579137	3.63892824029687	3.7069550465052	0	6.40538974105426	6.90827341808554	6.26830602425866	2.44862776226736	6.52732306113282	4.07869529886546	0.0412523647949128	0.986571817811575
9:100498765|100516771	4.14284416635095	9.85353691753805	9.31545751222124	0	0	4.26253210658071	7.77061286537008	1.4208440355269	-6.34976882984318	1.20818567665888e-07	0.000528477674765976
8:18799295|18804898	6.37998108916169	5.85811615661464	4.86240781825688	8.05083152197866	8.97233636129988	9.31313729733443	5.70016835467774	8.77876839353766	3.07860003885992	0.000566379469044382	0.510058028313822
2:86251957|86264041	0	6.48859415606094	0	0	0	0	2.16286471868698	0	-2.16286471868698	0.0469465532545648	0.986571817811575
6:130311291|130313093	0	0	0	0	5.66195708868165	5.09080081016155	0	3.58425263294773	3.58425263294773	0.0198995740544542	0.986571817811575
1:64550594|64602912	0	4.51886033547725	6.71554994003844	0	0	0	3.7448034251719	0	-3.7448034251719	0.0162032556240613	0.986571817811575
6:31983838|32016405	6.91625750089332	2.69628137487258	0	0	0	0	3.2041796252553	0	-3.2041796252553	0.0140774010023504	0.986571817811575
11:2768844|2778037	0	0	0	6.60956949569261	6.90827341808554	6.38710215433997	0	6.63498168937271	6.63498168937271	1.36876607351047e-05	0.0246530872969513
10:102872448|102874661	3.63892824029687	3.7069550465052	0	6.78840258477352	7.64042661855516	7.02244718469204	2.44862776226736	7.15042546267357	4.70179770040622	0.00536453465559064	0.986571817811575
4:3086943|3107423	0	0	0	0	0	6.35830754416386	0	2.11943584805462	2.11943584805462	0.00972276544085083	0.986571817811575
12:46239679|46243314	6.83960912883262	7.59129950825985	6.32751600671738	0	0	4.38178547323335	6.91947488126995	1.46059515774445	-5.4588797235255	0.0205034615126744	0.986571817811575
19:45263113|45266281	5.05697220030727	4.65063152025302	5.22306058429995	0	0	0	4.97688810162008	0	-4.97688810162008	0.0424896573918127	0.986571817811575
2:115309239|115343912	0	0	0	0	3.98999132519204	5.99660654225077	0	3.32886595581427	3.32886595581427	0.014466298723486	0.986571817811575
19:39877663|39893527	0	0	0	6.60956949569261	6.57439574727805	0	0	4.39465508099022	4.39465508099022	0.000747695689484571	0.60246563990337
6:136388393|136389517	0	8.31702778745485	7.80774562122554	0	0	3.98963320484304	5.37492446956013	1.32987773494768	-4.04504673461245	0.00200649685927096	0.986571817811575
2:168063500|168075231	4.37781869094448	6.96436620711917	0	0	0	0	3.78072829935455	0	-3.78072829935455	0.00827516315002247	0.986571817811575
1:179341028|179343635	0	0	0	0	5.51311654242192	5.79649260700566	0	3.76986971647586	3.76986971647586	0.00741564935154278	0.986571817811575
1:42265115|42278784	5.44971860648589	5.58913753305884	0	0	0	0	3.67961871318158	0	-3.67961871318158	0.0450007920799684	0.986571817811575
6:31982718|32015241	0	2.9217314831801	0	0	0	6.9852644771854	0.973910494393367	2.32842149239513	1.35451099800177	0.0242774379847512	0.986571817811575
18:9263790|9275667	0	5.37717786206204	5.87849347416082	0	0	0	3.75189044540762	0	-3.75189044540762	0.0364691755835001	0.986571817811575
9:76629192|76644912	0	6.7606643086363	0	0	0	0	2.25355476954543	0	-2.25355476954543	0.0251093577393432	0.986571817811575
2:27987993|28025420	0	0	0	5.62426828604143	4.94386361620357	4.59425770620845	0	5.05412986948448	5.05412986948448	0.00958190646285483	0.986571817811575
14:88726541|88754671	0	7.30163285581288	7.37703805624812	0	0	3.65278073463289	4.89289030402033	1.21759357821096	-3.67529672580937	0.0177354687653414	0.986571817811575
1:51440347|51448135	0	0	0	2.89596752408185	5.15954429819883	5.34676221530446	0	4.46742467919505	4.46742467919505	0.0182718313514742	0.986571817811575
8:15650697|15673836	5.54934577998898	8.68683973231726	7.57753944230458	0	0	4.49192952837988	7.27124165153694	1.49730984279329	-5.77393180874365	0.00162315500078899	0.986571817811575
X:111142096|111152447	4.30366624048344	7.1539808689161	0	0	0	0	3.81921570313318	0	-3.81921570313318	0.00506316087253154	0.986571817811575
10:102876954|102878991	0	0	0	0	4.69017349540375	5.40423713352213	0	3.36480354297529	3.36480354297529	0.0323167205009673	0.986571817811575
13:83802377|83811268	0	3.28836842371857	8.14742635258461	0	0	0	3.81193159210106	0	-3.81193159210106	0.000281680144588441	0.287492144905116
16:16326865|16370298	0	0	0	0	6.32930392287081	0	0	2.10976797429027	2.10976797429027	0.0479130186183672	0.986571817811575
7:8003908|8071131	0	6.107855593111	5.6122562532108	0	0	0	3.90670394877393	0	-3.90670394877393	0.0202526068111506	0.986571817811575
22:41808875|41810291	3.63892824029687	4.44816809589763	0	6.70175523421125	7.64042661855516	5.99660654225077	2.6956987787315	6.77959613167239	4.08389735294089	0.0422932979090099	0.986571817811575
10:88893871|88905660	6.12400242612217	3.7069550465052	0	7.5031581419959	6.96668658949814	7.87162952485985	3.27698582420912	7.4471580854513	4.17017226124217	0.0229268473404739	0.986571817811575
8:18765449|18804898	6.03513854894702	7.20846476738077	6.8035394197781	7.76058619936234	7.77727266128706	9.33915898997357	6.6823809120353	8.29233928354099	1.60995837150569	0.0150377676876856	0.986571817811575
19:44548898|44549176	0	1.06781652900344	0	6.23073027540906	6.03387810925841	4.26253210658071	0.355938843001147	5.50904683041606	5.15310798741491	0.00695882646873051	0.986571817811575
17:19542393|19551468	0	0	0	5.52682026775117	5.15954429819883	0	0	3.56212152198333	3.56212152198333	0.0343176481213875	0.986571817811575
2:8908621|8958642	7.62071074645297	8.51158573216989	6.78204002204181	5.42231014896764	4.69017349540375	4.49192952837988	7.63811216688822	4.86813772425042	-2.7699744426378	0.0119470080345856	0.986571817811575
9:110941421|110973558	0	7.07407206654149	4.26117828677898	0	0	0	3.77841678444016	0	-3.77841678444016	0.0066518498312895	0.986571817811575
4:147906638|147955374	0	0	0	6.1674728767011	4.69017349540375	4.7794176202072	0	5.21235466410402	5.21235466410402	0.00397344505768317	0.986571817811575
3:104764379|104855451	0	0	0	0	0	6.67087161210713	0	2.22362387070238	2.22362387070238	0.00345934508020918	0.986571817811575
9:110972073|110973558	10.862871884557	12.4796311712829	9.80023723886258	9.61448294960493	10.0061402381402	9.07730640159274	11.0475800982342	9.56597652977929	-1.48160356845487	0.000277135757122555	0.287492144905116
8:26581969|26583983	5.61213604318846	8.55428322492339	7.55236202542449	4.55777791415599	3.44972725939057	4.59425770620845	7.23959376451211	4.200587626585	-3.03900613792711	0.0101966551932232	0.986571817811575
1:92333391|92345914	0	6.03736558356179	5.08941447147669	0	0	0	3.70892668501283	0	-3.70892668501283	0.0359815755307179	0.986571817811575
2:172960760|172967444	0	0	0	5.52682026775117	0	6.13884292173192	0	3.88855439649436	3.88855439649436	0.00281467073367872	0.986571817811575
5:143037196|143057747	6.62802232330524	7.63173366935017	5.75150764840939	4.55777791415599	5.51311654242192	0	6.67042121368827	3.3569648188593	-3.31345639482896	0.0382937637335186	0.986571817811575
7:91493395|91496601	0	0	8.79918135464225	0	0	0	2.93306045154742	0	-2.93306045154742	1.34015541168981e-05	0.0246530872969513
6:67050527|67051979	0	5.83058937886394	5.6122562532108	0	0	0	3.81428187735825	0	-3.81428187735825	0.0299568666809317	0.986571817811575
3:129880309|129880559	0	6.78954453164427	0	0	0	0	2.26318151054809	0	-2.26318151054809	0.0233815332083153	0.986571817811575
15:100564692|100565265	6.32481147263838	9.01496246817609	8.89242278683063	7.12447019118065	6.90827341808554	5.87989747795924	8.07739890921503	6.63754702907514	-1.43985188013989	0.0421742987599653	0.986571817811575
2:8939821|8958642	5.94043965730973	6.28054965160407	5.75150764840939	0	0	2.10697662284786	5.99083231910773	0.702325540949287	-5.28850677815844	0.0215004084218569	0.986571817811575
6:29890653|29945281	0	0	0	0	0	6.20502618955161	0	2.06834206318387	2.06834206318387	0.0151598687365914	0.986571817811575
12:46229153|46243314	7.09175637493008	8.53735556297544	8.08734300056288	5.05385632729275	5.15954429819883	3.65278073463289	7.90548497948947	4.62206045337482	-3.28342452611464	0.00251842582705527	0.986571817811575
15:34382386|34528472	0	0	0	5.88241971593244	6.41571098228408	0	0	4.09937689940551	4.09937689940551	0.00386405360119537	0.986571817811575
13:71557024|71573012	0	0	0	4.90667098468626	5.34713500078063	5.61365533906671	0	5.28915377484453	5.28915377484453	0.00397071766399225	0.986571817811575
9:33953285|33963791	7.78642184260328	7.3411850101468	6.92621286450198	8.64563192559449	8.94353952403937	9.67603692209166	7.35127323908402	9.08840279057517	1.73712955149115	0.0146710058328597	0.986571817811575
18:36195257|36203189	0	0	0	5.71554851066785	0	5.70796847931153	0	3.80783899665979	3.80783899665979	0.00548207833850587	0.986571817811575
15:57461680|57461892	0	0	0	0	5.92023463689671	3.83101610874758	0	3.25041691521476	3.25041691521476	0.043475474724832	0.986571817811575
6:129478693|129481439	0	0	0	4.7427456351831	4.38214931895973	4.38178547323335	0	4.50222680912539	4.50222680912539	0.0432326419409353	0.986571817811575
12:101020034|101048401	0	2.69628137487258	0	5.18740605305998	5.79686790735229	5.56408117828148	0.89876045829086	5.51611837956458	4.61735792127372	0.0454835049623603	0.986571817811575
5:158777413|158840110	0	6.01308219977523	4.94211202789137	0	0	0	3.6517314092222	0	-3.6517314092222	0.0415898530307658	0.986571817811575
6:31992047|32024652	0	0	0	0	0	6.94709804698926	0	2.31569934899642	2.31569934899642	0.00121495484512036	0.845470509153188
6:72307258|72333835	0	8.20357919366817	7.17742162728534	0	0	2.92898638578785	5.12700027365117	0.976328795262617	-4.15067147838855	0.00109639319680588	0.799296745071412
3:104764379|104829713	0	0	0	0	5.34713500078063	5.95874294617582	0	3.76862598231882	3.76862598231882	0.00626363885674386	0.986571817811575
14:105587554|105707562	6.74471434713579	2.69628137487258	7.40543702385053	0	0	0	5.61547758195297	0	-5.61547758195297	0.000295039678772055	0.291413545945856
9:104750956|104759171	0	6.67038387096217	0	0	0	0	2.22346129032072	0	-2.22346129032072	0.0311950540125846	0.986571817811575
12:100532458|100540818	0	0	0	4.55777791415599	3.44972725939057	6.06947692135184	0	4.69232736496613	4.69232736496613	0.00570732608941625	0.986571817811575
17:42610423|42659946	0	0	0	6.10131415091917	4.94386361620357	0	0	3.68172592237425	3.68172592237425	0.0158284251993114	0.986571817811575
2:120127688|120175000	0	7.55811589728111	0	0	0	0	2.51937196576037	0	-2.51937196576037	0.00242427986792914	0.986571817811575
7:28488175|28507737	0	6.48859415606094	5.6122562532108	0	0	0	4.03361680309058	0	-4.03361680309058	0.0107437454636479	0.986571817811575
7:22308339|22318037	7.12443240936114	8.29705330222262	5.15778453713901	0	0	1.40813458608561	6.85975674957426	0.46937819536187	-6.39037855421239	3.43444226590009e-05	0.0503019938730989
2:54982515|54987698	8.08091936233265	8.66752171564461	5.75150764840939	4.90667098468626	6.78383402670407	5.66158246227893	7.49998290879555	5.78402915788975	-1.7159537509058	0.0429863058129137	0.986571817811575
16:21454087|21885316	0	0	0	6.29133016198555	0	0	0	2.09711005399518	2.09711005399518	0.0309828442345611	0.986571817811575
1:146985705|146989746	0	0	6.82472312692329	0	0	0	2.27490770897443	0	-2.27490770897443	0.025436793296234	0.986571817811575
22:22900976|22905025	8.41614948257461	5.48704682106523	8.62899226135317	0	0	0	7.51072952166434	0	-7.51072952166434	2.94670853311034e-08	0.000150375447625509
14:100831421|100832641	0	0	0	6.03197510975544	5.34713500078063	5.40423713352213	0	5.59444908135273	5.59444908135273	0.0015305099095349	0.976305894167689
4:182600924|182628889	2.63410483332002	7.2609657213047	5.15778453713901	0	0	2.57575125721086	5.01761836392124	0.85858375240362	-4.15903461151762	0.0327732058308567	0.986571817811575
11:67713819|67991857	0	4.21257973227913	0	0	7.77727266128706	6.73947040417382	1.40419324409304	4.83891435515363	3.43472111106058	0.0134791569065923	0.986571817811575
6:31996207|32028849	0	0	0	0	6.96668658949814	0	0	2.32222886316605	2.32222886316605	0.0100362222072312	0.986571817811575
2:15551493|15558634	4.22549496637747	6.67038387096217	7.83931449896842	0	0	3.83101610874758	6.24506444543602	1.27700536958253	-4.96805907585349	0.0174769344169448	0.986571817811575
16:30483827|30484263	3.86200840522847	6.17506131165257	5.08941447147669	0	0	0	5.04216139611924	0	-5.04216139611924	0.0186253528234572	0.986571817811575
1:26942660|26943065	0	3.7069550465052	0	6.23073027540906	7.17921957297211	5.70796847931153	1.2356516821684	6.37263944256423	5.13698776039583	0.0182249119518011	0.986571817811575
4:147857553|147881932	0	0	0	5.05385632729275	4.38214931895973	6.06947692135184	0	5.16849418920144	5.16849418920144	0.00276325250893734	0.986571817811575
2:188985197|188990364	7.14581238248058	0	0	0	0	0	2.38193746082686	0	-2.38193746082686	0.0088864251165248	0.986571817811575
8:32595828|32616885	0	6.30075234446219	5.87849347416082	0	0	0	4.05974860620767	0	-4.05974860620767	0.0112300547890369	0.986571817811575
7:105168008|105169265	0	3.28836842371857	6.66945736703399	0	0	0	3.31927526358419	0	-3.31927526358419	0.0271973171728509	0.986571817811575
2:168161787|168182090	7.26783725198863	8.11508061422983	6.54733986084799	5.52682026775117	0	4.94349385905884	7.31008590902215	3.49010470893667	-3.81998120008548	0.0435279411299695	0.986571817811575
7:92294889|92327900	0	3.58045708721533	7.63862525272099	0	0	2.92898638578785	3.73969411331211	0.976328795262617	-2.76336531804949	0.0439684207846532	0.986571817811575
1:179347600|179351462	0	2.10056564519095	0	4.7427456351831	0	6.13884292173192	0.700188548396983	3.62719618563834	2.92700763724136	0.0437104723676169	0.986571817811575
6:69048185|69076038	6.2077088103916	6.78954453164427	6.6926877217969	0	5.51311654242192	0	6.56331368794426	1.83770551414064	-4.72560817380362	0.0311146481771698	0.986571817811575
11:120440129|120445464	0	0	0	0	6.78383402670407	5.34676221530446	0	4.04353208066951	4.04353208066951	0.00194198445488672	0.986571817811575
15:85097948|85115487	0	0	0	5.62426828604143	0	4.86378701160956	0	3.49601843255033	3.49601843255033	0.0216858589030092	0.986571817811575
10:60084602|60085253	4.51558449625689	6.70110937132346	5.87849347416082	0	0	0	5.69839578058039	0	-5.69839578058039	0.00290460121729318	0.986571817811575
4:94573351|94586444	6.36182462521392	4.12464867036808	0	0	0	0	3.49549109852733	0	-3.49549109852733	0.0342667742194937	0.986571817811575
15:50038768|50074185	5.05697220030727	3.7069550465052	5.66018242285655	0	0	0	4.80803655655634	0	-4.80803655655634	0.0415927870017311	0.986571817811575
3:104817473|104859959	0	0	0	5.80139544153991	0	6.86759565922388	0	4.22299703358793	4.22299703358793	0.000241533175840261	0.264125153966176
17:27019530|27025259	3.7547758219297	6.77517668535671	0	0	0	0	3.50998416909547	0	-3.50998416909547	0.0162727976585707	0.986571817811575
1:97679095|97721671	0	6.83180897789417	0	0	0	0	2.27726965929806	0	-2.27726965929806	0.0210323085951155	0.986571817811575
13:75302243|75306471	0	2.10056564519095	0	5.88241971593244	5.79686790735229	4.13252572241528	0.700188548396983	5.27060444856667	4.57041590016969	0.045054584568268	0.986571817811575
8:67095293|67095732	5.10142092463769	2.69628137487258	5.99520065274334	0	0	0	4.59763431741787	0	-4.59763431741787	0.0327336196682636	0.986571817811575
4:180854330|180869686	0	0	0	0	5.66195708868165	5.40423713352213	0	3.68873140740126	3.68873140740126	0.0126105011546392	0.986571817811575
Y:20507352|20521300	0	0	0	0	0	5.75290941948813	0	1.91763647316271	1.91763647316271	0.0470305584185959	0.986571817811575
14:88626838|88644511	3.86200840522847	7.86670259546608	7.66235330655789	0	0	0	6.46368810241748	0	-6.46368810241748	9.23492001085387e-06	0.0201974297008811
4:94856375|94875900	5.67230709204297	6.23927520819073	0	0	0	0	3.97052743341123	0	-3.97052743341123	0.0145359591394626	0.986571817811575
6:72250330|72251368	0	4.93541143993009	5.95733765180787	0	0	0	3.63091636391265	0	-3.63091636391265	0.0476343710446514	0.986571817811575
4:94856379|94875900	5.67230709204297	6.01308219977523	0	0	0	0	3.8951297639394	0	-3.8951297639394	0.0204323889665899	0.986571817811575
6:55495419|55542140	4.57982885426755	4.37383264331362	5.70656754666561	0	0	0	4.88674301474893	0	-4.88674301474893	0.0418536327603572	0.986571817811575
6:69233290|69239226	6.83960912883262	10.0881101598861	8.130513486812	0	2.57606933595498	0	8.35274425851024	0.85868977865166	-7.49405447985858	2.74986267275422e-11	4.20990225885308e-07
X:54813488|54926625	0	0	0	6.60956949569261	0	0	0	2.20318983189754	2.20318983189754	0.0137695782308644	0.986571817811575
21:9966891|9975104	0	0	9.04913084309818	0	0	0	3.01637694769939	0	-3.01637694769939	2.93134010040656e-06	0.00897547025343486
7:105038126|105041023	5.51689518930493	6.50610021526597	8.98471518646624	5.88241971593244	0	5.09080081016155	7.00257019701238	3.65774017536466	-3.34483002164772	0.0392868414937351	0.986571817811575
15:34400712|34545426	0	0	0	0	8.24674447336951	0	0	2.7489148244565	2.7489148244565	7.68714250415921e-05	0.0941490465339403
16:16317106|16356926	0	0	0	0	7.48922670632271	4.59425770620845	0	4.02782813751039	4.02782813751039	0.000596401491620375	0.521749064912122
12:113320331|113321348	0	1.67469416473424	0	6.70175523421125	4.38214931895973	6.20502618955161	0.558231388244747	5.76297691424086	5.20474552599612	0.00233663047889689	0.986571817811575
5:88220563|88245792	0	5.25824693626753	6.8035394197781	0	0	0	4.02059545201521	0	-4.02059545201521	0.0084800988963634	0.986571817811575
5:95755396|95763620	6.30594259882582	6.80377069792509	8.26057020214368	8.85082824516916	9.48319191956474	10.2797351435505	7.12342783296486	9.5379184360948	2.41449060312994	0.000350833004105058	0.335692367271649
15:49235855|49239371	7.58202199609161	0	0	0	0	0	2.52734066536387	0	-2.52734066536387	0.00217477824031841	0.986571817811575
16:16323156|16362822	0	0	0	6.29133016198555	0	3.44938006573156	0	3.24690340923904	3.24690340923904	0.0176083299420974	0.986571817811575
7:105551570|105555227	0	2.69628137487258	7.46061097875038	0	0	0	3.38563078454099	0	-3.38563078454099	0.00370837154160486	0.986571817811575
7:14607434|14673027	6.16646262250669	8.00241108912334	4.77804138238423	0	0	0	6.31563836467142	0	-6.31563836467142	5.38877205133176e-05	0.068749504766553
6:101799648|101818483	5.4836978576563	5.55590357931743	0	0	0	0	3.67986714565791	0	-3.67986714565791	0.0450782978805838	0.986571817811575
1:91861471|91861644	0	2.42895529064961	0	7.5031581419959	0	0	0.80965176354987	2.50105271399863	1.69140095044876	0.0179562365843406	0.986571817811575
7:14574212|14673027	4.81152596050496	8.08044210403949	7.27299378044934	0	0	0	6.72165394833126	0	-6.72165394833126	8.30619748595821e-06	0.0195636508325042
8:60208750|60226935	3.37493044230478	6.85931271571168	0	0	0	0	3.41141438600549	0	-3.41141438600549	0.0146534577770223	0.986571817811575
X:140783175|140784659	6.97716026577577	4.03100843212789	0	0	0	0	3.66938956596789	0	-3.66938956596789	0.00897814610090386	0.986571817811575
16:18349629|18392703	5.89065234814035	6.4529315831744	0	0	0	0	4.11452797710492	0	-4.11452797710492	0.0079299881999018	0.986571817811575
17:55401469|55403868	0	5.65339329087846	5.6122562532108	0	0	0	3.75521651469642	0	-3.75521651469642	0.037330046644595	0.986571817811575
22:41806505|41806760	0	0	0	6.29133016198555	0	3.44938006573156	0	3.24690340923904	3.24690340923904	0.0176083299420974	0.986571817811575
10:115120185|115129535	5.54934577998898	8.51158573216989	6.76021538202083	9.23711595493298	9.85969777532474	10.7574058374321	6.9403822980599	9.95140652256327	3.01102422450337	5.2416564107621e-05	0.068749504766553
16:18348489|18391500	0	0	0	6.10131415091917	0	0	0	2.03377138363972	2.03377138363972	0.0472248073232741	0.986571817811575
2:200615971|200627449	0	0	0	0	4.38214931895973	5.83879768231464	0	3.40698233375812	3.40698233375812	0.0171000460551338	0.986571817811575
7:22266964|22318037	4.51558449625689	6.43476417036726	5.08941447147669	0	0	0	5.34658771270028	0	-5.34658771270028	0.00941888255534366	0.986571817811575
13:46723221|46733998	4.14284416635095	5.91164247152708	4.59288859363723	0	0	0	4.88245841050509	0	-4.88245841050509	0.0339470647128428	0.986571817811575
7:126902542|126904683	0	6.55737883484068	5.22306058429995	0	0	0	3.92681313971354	0	-3.92681313971354	0.0131218128539395	0.986571817811575
8:89722015|89725641	5.18640966597123	6.41636506015029	0	0	0	0	3.86759157537384	0	-3.86759157537384	0.0168270826681605	0.986571817811575
19:6702127|6702579	0	0	0	5.71554851066785	5.79686790735229	0	0	3.83747213934005	3.83747213934005	0.0128913357871117	0.986571817811575
7:7798417|7801743	0	7.69415984496691	0	0	0	0	2.5647199483223	0	-2.5647199483223	0.0015126867653578	0.976305894167689
2:168063500|168129758	0	7.06228645090919	5.01764242293766	0	0	0	4.02664295794895	0	-4.02664295794895	0.00469197366649092	0.986571817811575
5:179617051|179617110	0	0	0	6.65639855354204	0	0	0	2.21879951784735	2.21879951784735	0.0120672403601612	0.986571817811575
7:72940817|73295424	0	0	0	6.40538974105426	0	4.68980612572786	0	3.69839862226071	3.69839862226071	0.00604189576578635	0.986571817811575
20:7996026|8010315	4.70032374234106	6.03736558356179	0	0	0	0	3.57922977530095	0	-3.57922977530095	0.045377904083767	0.986571817811575
19:23134080|23136043	3.63892824029687	7.35090591287621	4.59288859363723	0	0	0	5.19424091560344	0	-5.19424091560344	0.00194912812206563	0.986571817811575
3:192335361|192360538	0	0	0	7.717069509347	7.6758741603484	7.227417697093	0	7.54012045559613	7.54012045559613	2.03278337367442e-08	0.00012736504788447
2:8943187|8974435	5.05697220030727	6.54048766909547	6.54733986084799	0	0	0	6.04826657675024	0	-6.04826657675024	0.00125974937985509	0.857161472484068
X:140783176|140784660	7.22829807553461	4.03100843212789	0	0	2.57606933595498	0	3.75310216922083	0.85868977865166	-2.89441239056917	0.0163796004462196	0.986571817811575
7:92022238|92023009	0	4.21257973227913	7.78630928137282	0	0	0	3.99962967121732	0	-3.99962967121732	0.000903270675250516	0.691431120137388
X:80288906|80310233	0	0	0	7.09076901443045	7.22779732270965	8.37411602843874	0	7.56422745519295	7.56422745519295	1.5057679130025e-09	1.53683692427411e-05
5:108020925|108348530	0	6.3977282662068	4.68843322222928	0	0	0	3.69538716281203	0	-3.69538716281203	0.0252503142100897	0.986571817811575
11:24905991|24983293	0	1.06781652900344	0	7.76058619936234	8.54393896166619	7.11141574564539	0.355938843001147	7.80531363555797	7.44937479255683	2.0798368314522e-08	0.00012736504788447
18:63280887|63281214	0	6.67038387096217	0	0	0	0	2.22346129032072	0	-2.22346129032072	0.0311950540125846	0.986571817811575
1:215169199|215172183	0	3.58045708721533	0	7.31164867585767	7.22779732270965	6.26830602425866	1.19348569573844	6.93591734094199	5.74243164520355	0.00210743738550267	0.986571817811575
6:32002399|32034992	0	0	0	0	0	5.99660654225077	0	1.99886884741692	1.99886884741692	0.0264744062598815	0.986571817811575
5:108186117|108348530	6.08025458399954	8.00241108912334	6.35689669180405	5.05385632729275	2.57606933595498	3.65278073463289	6.81318745497564	3.76090213262687	-3.05228532234877	0.0339595212099145	0.986571817811575
6:31982305|32014910	0	0	0	0	0	7.11141574564539	0	2.37047191521513	2.37047191521513	0.000619296416553434	0.526728804956934
16:24032136|24035547	4.37781869094448	6.19678506777092	6.26689629306715	0	3.98999132519204	0	5.61383335059418	1.32999710839735	-4.28383624219684	0.0462755294168741	0.986571817811575
2:168012634|168017095	0	6.08473950281152	5.15778453713901	0	0	0	3.74750801331684	0	-3.74750801331684	0.0317047922383719	0.986571817811575
10:102872448|102873233	0	2.69628137487258	0	7.42417374082482	7.32030505300058	7.227417697093	0.89876045829086	7.3239654969728	6.42520503868194	4.29289207412827e-05	0.0597473010989698
1:179342114|179343635	0	2.10056564519095	0	3.79564845737629	3.98999132519204	6.44302256341465	0.700188548396983	4.74288744866099	4.04269890026401	0.0240838690335772	0.986571817811575
18:55350359|55351003	0	6.70110937132346	0	0	0	0	2.23370312377449	0	-2.23370312377449	0.0290046005195672	0.986571817811575
7:107362033|107372760	3.37493044230478	4.37383264331362	7.74245673032781	0	0	0	5.16373993864874	0	-5.16373993864874	0.000783746426378688	0.61532132895613
11:2347546|2347796	4.86406967108394	5.55590357931743	4.26117828677898	0	0	0	4.89371717906012	0	-4.89371717906012	0.0421928118391973	0.986571817811575
1:16607|186469	0	0	0	6.1674728767011	5.51311654242192	0	0	3.89352980637434	3.89352980637434	0.00833255923533637	0.986571817811575
13:95986333|95996135	4.96374265770196	4.37383264331362	5.83739437974259	0	0	0	5.05832322691939	0	-5.05832322691939	0.0279176564638394	0.986571817811575
21:32694228|32695282	0	5.68447889017418	7.28832458431397	0	0	2.57575125721086	4.32426782482938	0.85858375240362	-3.46568407242576	0.0300952426595604	0.986571817811575
12:22484697|22506819	4.37781869094448	6.21818655936006	4.38042574701618	0	0	0	4.99214366577357	0	-4.99214366577357	0.0213081300526415	0.986571817811575
X:19456913|19464406	0	0	0	6.45920701616917	5.92023463689671	6.67087161210713	0	6.35010442172434	6.35010442172434	3.44995548951657e-05	0.0503019938730989
10:55575650|55578517	0	4.44816809589763	0	6.34948685294725	8.52462587077087	6.57401758247075	1.48272269863254	7.14937676872962	5.66665407009708	0.00230746306297244	0.986571817811575
2:61115979|61118116	4.64133390989106	5.68447889017418	4.49056476402387	0	0	0	4.93879252136304	0	-4.93879252136304	0.0375979042819285	0.986571817811575
1:17915|188266	0	0	0	4.55777791415599	6.84739499374262	3.21252097593758	0	4.8725646279454	4.8725646279454	0.00367433437981066	0.986571817811575
X:38033534|38034008	0	0	0	4.90667098468626	0	5.66158246227893	0	3.5227511489884	3.5227511489884	0.0152214279673192	0.986571817811575
3:192335361|192402696	0	0	0	8.2923508114453	8.58180640879045	8.22259599291513	0	8.36558440438363	8.36558440438363	2.65991374114088e-12	8.14438988399927e-08
2:120127688|120175004	0	8.03895050410324	6.886469541737	0	0	0	4.97514001528008	0	-4.97514001528008	3.37224145990044e-05	0.0503019938730989
6:72295937|72333835	4.75699601277153	7.76857573756414	7.09263773922744	0	4.38214931895973	0	6.5394031631877	1.46071643965324	-5.07868672353446	0.00223214486586683	0.986571817811575
7:8218305|8236005	5.41491971128296	7.95857815662351	6.96489062774563	0	0	3.65278073463289	6.77946283188403	1.21759357821096	-5.56186925367307	0.00492161181653491	0.986571817811575
6:31981004|32013539	0	0	0	0	7.07686325292829	5.56408117828148	0	4.21364814373659	4.21364814373659	0.000677554687398387	0.560703972255438
19:11113278|11113762	0	1.06781652900344	0	4.34555882636806	4.69017349540375	5.28690223199123	0.355938843001147	4.77421151792101	4.41827267491987	0.0466858924175808	0.986571817811575
14:90978306|91001159	4.57982885426755	6.37884756717966	6.03209531273392	0	0	0	5.66359057806038	0	-5.66359057806038	0.00416930214050491	0.986571817811575
7:77083887|77098951	3.96181908444498	6.4529315831744	0	0	0	0	3.47158355587313	0	-3.47158355587313	0.0307832896033278	0.986571817811575
4:140535733|140543586	0	6.60689721254677	4.26117828677898	0	0	0	3.62269183310858	0	-3.62269183310858	0.0202937615385943	0.986571817811575
6:32007269|32039844	0	0	0	0	7.12894896958446	5.70796847931153	0	4.27897248296533	4.27897248296533	0.000475469955033044	0.441164077368387
7:3619080|3642105	2.63410483332002	5.37717786206204	6.10316927513123	0	0	0	4.70481732350443	0	-4.70481732350443	0.0224715956397118	0.986571817811575
7:72278686|72305329	0	0	0	6.45920701616917	4.38214931895973	3.98963320484304	0	4.94366317999065	4.94366317999065	0.00460619034123438	0.986571817811575
2:134253095|134270550	0	5.96325371421572	5.95733765180787	0	0	0	3.9735304553412	0	-3.9735304553412	0.0167824222262184	0.986571817811575
7:8003908|8060248	0	7.06228645090919	6.52162508197798	0	0	2.10697662284786	4.52797051096239	0.702325540949287	-3.8256449700131	0.0116758007336616	0.986571817811575
17:30734897|30759539	5.94043965730973	6.06124698720783	0	0	0	0	4.00056221483919	0	-4.00056221483919	0.0138082248202474	0.986571817811575
1:233217899|233227371	4.75699601277153	7.08576218314105	7.36262614957049	0	0	3.98963320484304	6.40179478182769	1.32987773494768	-5.07191704688001	0.0268490392158887	0.986571817811575
3:104817473|104829713	0	0	0	5.42231014896764	4.38214931895973	5.40423713352213	0	5.0695655338165	5.0695655338165	0.00668200058279006	0.986571817811575
4:182600924|182653893	4.14284416635095	6.57407452418092	5.66018242285655	0	0	0	5.45903370446281	0	-5.45903370446281	0.00529187790576988	0.986571817811575
6:170537234|170549113	5.54934577998898	8.26656326824982	7.81834552009741	0	0	0	7.2114181894454	0	-7.2114181894454	8.39283104283516e-07	0.00285533437445077
12:7819482|7923024	7.41597386512844	0	0	0	0	0	2.47199128837615	0	-2.47199128837615	0.00377904362554824	0.986571817811575
7:22291175|22318037	6.10229432322696	8.28188883109352	6.49544362899967	0	0	3.98963320484304	6.95987559444005	1.32987773494768	-5.62999785949237	0.00424319987366634	0.986571817811575
1:211018864|211019256	5.14454103755647	6.21818655936006	0	0	0	0	3.78757586563884	0	-3.78757586563884	0.0246617390106416	0.986571817811575
6:31991732|32024324	0	1.67469416473424	0	0	0	6.44302256341465	0.558231388244747	2.14767418780488	1.58944279956014	0.0345716188310315	0.986571817811575
4:150467673|150491035	5.8390852799702	7.18691748600643	6.9064780547857	0	0	3.98963320484304	6.64416027358744	1.32987773494768	-5.31428253863976	0.026979741995309	0.986571817811575
19:11102135|11102409	0	0	0	0	0	5.83879768231464	0	1.94626589410488	1.94626589410488	0.0388116928342031	0.986571817811575
14:88726541|88746283	5.18640966597123	9.22511294054969	8.90242053276162	0	2.57606933595498	4.94349385905884	7.77131437976085	2.50652106500461	-5.26479331475624	8.46398075527484e-05	0.0996763949022155
4:147906638|147913139	0	0	0	6.23073027540906	0	3.65278073463289	0	3.29450367001398	3.29450367001398	0.018363412550179	0.986571817811575
1:179347600|179350431	0	2.9217314831801	0	5.71554851066785	7.32030505300058	6.29893463988571	0.973910494393367	6.44492940118471	5.47101890679135	0.00339390476225611	0.986571817811575
5:114404438|114404856	5.05697220030727	5.80252715426651	0	5.05385632729275	8.17423377901352	7.8302900970773	3.61983311819126	7.01946006779452	3.39962694960326	0.0366710084134427	0.986571817811575
17:49041378|49042377	0	7.67106541626984	0	0	0	0	2.55702180542328	0	-2.55702180542328	0.00164331666943472	0.986571817811575
11:64685646|64685947	0	6.52339639531149	3.4480826053632	0	0	0	3.32382633355823	0	-3.32382633355823	0.0314705514747596	0.986571817811575
22:32980645|33006824	0	6.55737883484068	0	0	0	0	2.18579294494689	0	-2.18579294494689	0.0404026572839077	0.986571817811575
5:158777413|158796475	0	6.54048766909547	0	0	0	0	2.18016255636516	0	-2.18016255636516	0.0419446517088403	0.986571817811575
14:88754512|88754671	0	7.13159781983616	6.44161071776451	0	0	0	4.52440284586689	0	-4.52440284586689	0.00101485759153097	0.757900599880167
2:27987993|28045799	0	1.67469416473424	0	7.09076901443045	6.13921967444086	5.22445063288505	0.558231388244747	6.15147977391879	5.59324838567404	0.00140978868031695	0.938398252230975
5:172932436|172935310	0	1.06781652900344	0	5.88241971593244	4.69017349540375	3.83101610874758	0.355938843001147	4.80120310669459	4.44526426369344	0.0410134674314695	0.986571817811575
6:31997144|32029798	0	1.67469416473424	0	7.18959893074965	0	6.26830602425866	0.558231388244747	4.4859683183361	3.92773693009136	0.00114089262798735	0.812395148287089
7:77778338|77778814	0	6.60689721254677	4.86240781825688	0	0	0	3.82310167693455	0	-3.82310167693455	0.0150980049657157	0.986571817811575
9:23762006|23765099	0	7.00186942671964	0	0	0	0	2.33395647557321	0	-2.33395647557321	0.0135309554509476	0.986571817811575
17:66687111|66689047	4.44834541036303	4.03100843212789	5.83739437974259	0	0	0	4.77224940741117	0	-4.77224940741117	0.0444372052485504	0.986571817811575
15:32857015|32902040	0	6.48859415606094	0	0	0	0	2.16286471868698	0	-2.16286471868698	0.0469465532545648	0.986571817811575
1:113829592|113834439	6.22789796466502	5.96325371421572	5.56268311266353	0	0	0	5.91794493051476	0	-5.91794493051476	0.00292605670493595	0.986571817811575
2:168012634|168075231	3.7547758219297	6.52339639531149	0	0	0	0	3.42605740574706	0	-3.42605740574706	0.0285295705335444	0.986571817811575
6:136694140|136698682	6.54998611721627	4.58624985041855	0	7.5780418526864	6.64763920269821	8.30789354347609	3.71207865587827	7.51119153295357	3.79911287707529	0.0238437610462709	0.986571817811575
