# Supplementary material for: Circular RNA DGKB Promotes the Progression of Neuroblastoma by Targeting miR-873/GLI1 Axis
Source: Front Oncol. 2020 Jul 23;10:1104. doi: 10.3389/fonc.2020.01104 (PMC7390925; doi:10.3389/fonc.2020.01104)
Supplement: Supplementary file 1 [file Data_Sheet_1.ZIP › Supplementary file/P_vs_C/diff_cirRNA_exp_for_heatmap.xls]

Gene_ID	Sample_146C	Sample_50C	Sample_72C	Sample_146P	Sample_50P	Sample_72P
5:730434|801164	0	0	7.27299378044934	0	0	0
17:27640572|27746223	0	0	0	0	6.7173431692592	3.83101610874758
1:65913245|65918835	6.43311845886179	8.83964387229746	9.75956509696654	0	3.44972725939057	4.94349385905884
16:16328988|16372106	0	0	0	7.15740204962852	7.93187967875479	0
2:8943187|8958642	5.4836978576563	7.83934072017449	4.68843322222928	0	0	0
2:134317529|134318739	0	7.39855155255053	0	0	0	0
2:47838859|47839769	0	5.45134550100402	5.83739437974259	0	0	0
16:16319931|16359604	0	0	0	0	8.12378606702719	5.28690223199123
1:179337837|179342943	0	0	0	6.34948685294725	0	0
7:102541501|102640414	0	0	0	6.34948685294725	0	0
5:146691128|146701142	3.05155605186708	6.47087306154053	0	0	0	0
6:32062157|32067984	0	1.67469416473424	0	0	7.27479252735018	0
6:158583954|158589782	4.37781869094448	8.37534367345341	6.86617962643605	0	5.15954429819883	5.09080081016155
7:92489293|92489911	4.96374265770196	3.11666558099063	6.4687782498519	0	0	0
3:104817473|104855451	0	0	0	7.88377465759502	6.57439574727805	6.6232572206871
12:94169157|94186473	0	7.33139816323197	0	0	0	0
8:140739018|140752316	7.68783879606251	9.13234039013118	8.25277626431257	5.88241971593244	5.34713500078063	6.38710215433997
1:246327201|246335474	0	6.107855593111	5.28551056420564	0	0	0
7:105073619|105077433	0	2.9217314831801	7.31850594281447	0	0	0
18:79154504|79214038	4.44834541036303	4.77136799270432	5.4028426067628	0	0	0
X:18304972|18334095	0	0	0	4.55777791415599	4.38214931895973	4.68980612572786
1:229463543|229465519	0	6.60689721254677	4.94211202789137	0	0	0
6:69014038|69076038	8.50569127072322	9.23038872947946	9.41309500471482	0	6.32930392287081	4.49192952837988
1:215575901|215579137	3.63892824029687	3.7069550465052	0	6.40538974105426	6.90827341808554	6.26830602425866
9:100498765|100516771	4.14284416635095	9.85353691753805	9.31545751222124	0	0	4.26253210658071
8:18799295|18804898	6.37998108916169	5.85811615661464	4.86240781825688	8.05083152197866	8.97233636129988	9.31313729733443
2:86251957|86264041	0	6.48859415606094	0	0	0	0
6:130311291|130313093	0	0	0	0	5.66195708868165	5.09080081016155
1:64550594|64602912	0	4.51886033547725	6.71554994003844	0	0	0
6:31983838|32016405	6.91625750089332	2.69628137487258	0	0	0	0
11:2768844|2778037	0	0	0	6.60956949569261	6.90827341808554	6.38710215433997
10:102872448|102874661	3.63892824029687	3.7069550465052	0	6.78840258477352	7.64042661855516	7.02244718469204
4:3086943|3107423	0	0	0	0	0	6.35830754416386
12:46239679|46243314	6.83960912883262	7.59129950825985	6.32751600671738	0	0	4.38178547323335
19:45263113|45266281	5.05697220030727	4.65063152025302	5.22306058429995	0	0	0
2:115309239|115343912	0	0	0	0	3.98999132519204	5.99660654225077
19:39877663|39893527	0	0	0	6.60956949569261	6.57439574727805	0
6:136388393|136389517	0	8.31702778745485	7.80774562122554	0	0	3.98963320484304
2:168063500|168075231	4.37781869094448	6.96436620711917	0	0	0	0
1:179341028|179343635	0	0	0	0	5.51311654242192	5.79649260700566
1:42265115|42278784	5.44971860648589	5.58913753305884	0	0	0	0
6:31982718|32015241	0	2.9217314831801	0	0	0	6.9852644771854
18:9263790|9275667	0	5.37717786206204	5.87849347416082	0	0	0
9:76629192|76644912	0	6.7606643086363	0	0	0	0
2:27987993|28025420	0	0	0	5.62426828604143	4.94386361620357	4.59425770620845
14:88726541|88754671	0	7.30163285581288	7.37703805624812	0	0	3.65278073463289
1:51440347|51448135	0	0	0	2.89596752408185	5.15954429819883	5.34676221530446
8:15650697|15673836	5.54934577998898	8.68683973231726	7.57753944230458	0	0	4.49192952837988
X:111142096|111152447	4.30366624048344	7.1539808689161	0	0	0	0
10:102876954|102878991	0	0	0	0	4.69017349540375	5.40423713352213
13:83802377|83811268	0	3.28836842371857	8.14742635258461	0	0	0
16:16326865|16370298	0	0	0	0	6.32930392287081	0
7:8003908|8071131	0	6.107855593111	5.6122562532108	0	0	0
22:41808875|41810291	3.63892824029687	4.44816809589763	0	6.70175523421125	7.64042661855516	5.99660654225077
10:88893871|88905660	6.12400242612217	3.7069550465052	0	7.5031581419959	6.96668658949814	7.87162952485985
8:18765449|18804898	6.03513854894702	7.20846476738077	6.8035394197781	7.76058619936234	7.77727266128706	9.33915898997357
19:44548898|44549176	0	1.06781652900344	0	6.23073027540906	6.03387810925841	4.26253210658071
17:19542393|19551468	0	0	0	5.52682026775117	5.15954429819883	0
2:8908621|8958642	7.62071074645297	8.51158573216989	6.78204002204181	5.42231014896764	4.69017349540375	4.49192952837988
9:110941421|110973558	0	7.07407206654149	4.26117828677898	0	0	0
4:147906638|147955374	0	0	0	6.1674728767011	4.69017349540375	4.7794176202072
3:104764379|104855451	0	0	0	0	0	6.67087161210713
9:110972073|110973558	10.862871884557	12.4796311712829	9.80023723886258	9.61448294960493	10.0061402381402	9.07730640159274
8:26581969|26583983	5.61213604318846	8.55428322492339	7.55236202542449	4.55777791415599	3.44972725939057	4.59425770620845
1:92333391|92345914	0	6.03736558356179	5.08941447147669	0	0	0
2:172960760|172967444	0	0	0	5.52682026775117	0	6.13884292173192
5:143037196|143057747	6.62802232330524	7.63173366935017	5.75150764840939	4.55777791415599	5.51311654242192	0
7:91493395|91496601	0	0	8.79918135464225	0	0	0
6:67050527|67051979	0	5.83058937886394	5.6122562532108	0	0	0
3:129880309|129880559	0	6.78954453164427	0	0	0	0
15:100564692|100565265	6.32481147263838	9.01496246817609	8.89242278683063	7.12447019118065	6.90827341808554	5.87989747795924
2:8939821|8958642	5.94043965730973	6.28054965160407	5.75150764840939	0	0	2.10697662284786
6:29890653|29945281	0	0	0	0	0	6.20502618955161
12:46229153|46243314	7.09175637493008	8.53735556297544	8.08734300056288	5.05385632729275	5.15954429819883	3.65278073463289
15:34382386|34528472	0	0	0	5.88241971593244	6.41571098228408	0
13:71557024|71573012	0	0	0	4.90667098468626	5.34713500078063	5.61365533906671
9:33953285|33963791	7.78642184260328	7.3411850101468	6.92621286450198	8.64563192559449	8.94353952403937	9.67603692209166
18:36195257|36203189	0	0	0	5.71554851066785	0	5.70796847931153
15:57461680|57461892	0	0	0	0	5.92023463689671	3.83101610874758
6:129478693|129481439	0	0	0	4.7427456351831	4.38214931895973	4.38178547323335
12:101020034|101048401	0	2.69628137487258	0	5.18740605305998	5.79686790735229	5.56408117828148
5:158777413|158840110	0	6.01308219977523	4.94211202789137	0	0	0
6:31992047|32024652	0	0	0	0	0	6.94709804698926
6:72307258|72333835	0	8.20357919366817	7.17742162728534	0	0	2.92898638578785
3:104764379|104829713	0	0	0	0	5.34713500078063	5.95874294617582
14:105587554|105707562	6.74471434713579	2.69628137487258	7.40543702385053	0	0	0
9:104750956|104759171	0	6.67038387096217	0	0	0	0
12:100532458|100540818	0	0	0	4.55777791415599	3.44972725939057	6.06947692135184
17:42610423|42659946	0	0	0	6.10131415091917	4.94386361620357	0
2:120127688|120175000	0	7.55811589728111	0	0	0	0
7:28488175|28507737	0	6.48859415606094	5.6122562532108	0	0	0
7:22308339|22318037	7.12443240936114	8.29705330222262	5.15778453713901	0	0	1.40813458608561
2:54982515|54987698	8.08091936233265	8.66752171564461	5.75150764840939	4.90667098468626	6.78383402670407	5.66158246227893
16:21454087|21885316	0	0	0	6.29133016198555	0	0
1:146985705|146989746	0	0	6.82472312692329	0	0	0
22:22900976|22905025	8.41614948257461	5.48704682106523	8.62899226135317	0	0	0
14:100831421|100832641	0	0	0	6.03197510975544	5.34713500078063	5.40423713352213
4:182600924|182628889	2.63410483332002	7.2609657213047	5.15778453713901	0	0	2.57575125721086
11:67713819|67991857	0	4.21257973227913	0	0	7.77727266128706	6.73947040417382
6:31996207|32028849	0	0	0	0	6.96668658949814	0
2:15551493|15558634	4.22549496637747	6.67038387096217	7.83931449896842	0	0	3.83101610874758
16:30483827|30484263	3.86200840522847	6.17506131165257	5.08941447147669	0	0	0
1:26942660|26943065	0	3.7069550465052	0	6.23073027540906	7.17921957297211	5.70796847931153
4:147857553|147881932	0	0	0	5.05385632729275	4.38214931895973	6.06947692135184
2:188985197|188990364	7.14581238248058	0	0	0	0	0
8:32595828|32616885	0	6.30075234446219	5.87849347416082	0	0	0
7:105168008|105169265	0	3.28836842371857	6.66945736703399	0	0	0
2:168161787|168182090	7.26783725198863	8.11508061422983	6.54733986084799	5.52682026775117	0	4.94349385905884
7:92294889|92327900	0	3.58045708721533	7.63862525272099	0	0	2.92898638578785
1:179347600|179351462	0	2.10056564519095	0	4.7427456351831	0	6.13884292173192
6:69048185|69076038	6.2077088103916	6.78954453164427	6.6926877217969	0	5.51311654242192	0
11:120440129|120445464	0	0	0	0	6.78383402670407	5.34676221530446
15:85097948|85115487	0	0	0	5.62426828604143	0	4.86378701160956
10:60084602|60085253	4.51558449625689	6.70110937132346	5.87849347416082	0	0	0
4:94573351|94586444	6.36182462521392	4.12464867036808	0	0	0	0
15:50038768|50074185	5.05697220030727	3.7069550465052	5.66018242285655	0	0	0
3:104817473|104859959	0	0	0	5.80139544153991	0	6.86759565922388
17:27019530|27025259	3.7547758219297	6.77517668535671	0	0	0	0
1:97679095|97721671	0	6.83180897789417	0	0	0	0
13:75302243|75306471	0	2.10056564519095	0	5.88241971593244	5.79686790735229	4.13252572241528
8:67095293|67095732	5.10142092463769	2.69628137487258	5.99520065274334	0	0	0
4:180854330|180869686	0	0	0	0	5.66195708868165	5.40423713352213
Y:20507352|20521300	0	0	0	0	0	5.75290941948813
14:88626838|88644511	3.86200840522847	7.86670259546608	7.66235330655789	0	0	0
4:94856375|94875900	5.67230709204297	6.23927520819073	0	0	0	0
6:72250330|72251368	0	4.93541143993009	5.95733765180787	0	0	0
4:94856379|94875900	5.67230709204297	6.01308219977523	0	0	0	0
6:55495419|55542140	4.57982885426755	4.37383264331362	5.70656754666561	0	0	0
6:69233290|69239226	6.83960912883262	10.0881101598861	8.130513486812	0	2.57606933595498	0
X:54813488|54926625	0	0	0	6.60956949569261	0	0
21:9966891|9975104	0	0	9.04913084309818	0	0	0
7:105038126|105041023	5.51689518930493	6.50610021526597	8.98471518646624	5.88241971593244	0	5.09080081016155
15:34400712|34545426	0	0	0	0	8.24674447336951	0
16:16317106|16356926	0	0	0	0	7.48922670632271	4.59425770620845
12:113320331|113321348	0	1.67469416473424	0	6.70175523421125	4.38214931895973	6.20502618955161
5:88220563|88245792	0	5.25824693626753	6.8035394197781	0	0	0
5:95755396|95763620	6.30594259882582	6.80377069792509	8.26057020214368	8.85082824516916	9.48319191956474	10.2797351435505
15:49235855|49239371	7.58202199609161	0	0	0	0	0
16:16323156|16362822	0	0	0	6.29133016198555	0	3.44938006573156
7:105551570|105555227	0	2.69628137487258	7.46061097875038	0	0	0
7:14607434|14673027	6.16646262250669	8.00241108912334	4.77804138238423	0	0	0
6:101799648|101818483	5.4836978576563	5.55590357931743	0	0	0	0
1:91861471|91861644	0	2.42895529064961	0	7.5031581419959	0	0
7:14574212|14673027	4.81152596050496	8.08044210403949	7.27299378044934	0	0	0
8:60208750|60226935	3.37493044230478	6.85931271571168	0	0	0	0
X:140783175|140784659	6.97716026577577	4.03100843212789	0	0	0	0
16:18349629|18392703	5.89065234814035	6.4529315831744	0	0	0	0
17:55401469|55403868	0	5.65339329087846	5.6122562532108	0	0	0
22:41806505|41806760	0	0	0	6.29133016198555	0	3.44938006573156
10:115120185|115129535	5.54934577998898	8.51158573216989	6.76021538202083	9.23711595493298	9.85969777532474	10.7574058374321
16:18348489|18391500	0	0	0	6.10131415091917	0	0
2:200615971|200627449	0	0	0	0	4.38214931895973	5.83879768231464
7:22266964|22318037	4.51558449625689	6.43476417036726	5.08941447147669	0	0	0
13:46723221|46733998	4.14284416635095	5.91164247152708	4.59288859363723	0	0	0
7:126902542|126904683	0	6.55737883484068	5.22306058429995	0	0	0
8:89722015|89725641	5.18640966597123	6.41636506015029	0	0	0	0
19:6702127|6702579	0	0	0	5.71554851066785	5.79686790735229	0
7:7798417|7801743	0	7.69415984496691	0	0	0	0
2:168063500|168129758	0	7.06228645090919	5.01764242293766	0	0	0
5:179617051|179617110	0	0	0	6.65639855354204	0	0
7:72940817|73295424	0	0	0	6.40538974105426	0	4.68980612572786
20:7996026|8010315	4.70032374234106	6.03736558356179	0	0	0	0
19:23134080|23136043	3.63892824029687	7.35090591287621	4.59288859363723	0	0	0
3:192335361|192360538	0	0	0	7.717069509347	7.6758741603484	7.227417697093
2:8943187|8974435	5.05697220030727	6.54048766909547	6.54733986084799	0	0	0
X:140783176|140784660	7.22829807553461	4.03100843212789	0	0	2.57606933595498	0
7:92022238|92023009	0	4.21257973227913	7.78630928137282	0	0	0
X:80288906|80310233	0	0	0	7.09076901443045	7.22779732270965	8.37411602843874
5:108020925|108348530	0	6.3977282662068	4.68843322222928	0	0	0
11:24905991|24983293	0	1.06781652900344	0	7.76058619936234	8.54393896166619	7.11141574564539
18:63280887|63281214	0	6.67038387096217	0	0	0	0
1:215169199|215172183	0	3.58045708721533	0	7.31164867585767	7.22779732270965	6.26830602425866
6:32002399|32034992	0	0	0	0	0	5.99660654225077
5:108186117|108348530	6.08025458399954	8.00241108912334	6.35689669180405	5.05385632729275	2.57606933595498	3.65278073463289
6:31982305|32014910	0	0	0	0	0	7.11141574564539
16:24032136|24035547	4.37781869094448	6.19678506777092	6.26689629306715	0	3.98999132519204	0
2:168012634|168017095	0	6.08473950281152	5.15778453713901	0	0	0
10:102872448|102873233	0	2.69628137487258	0	7.42417374082482	7.32030505300058	7.227417697093
1:179342114|179343635	0	2.10056564519095	0	3.79564845737629	3.98999132519204	6.44302256341465
18:55350359|55351003	0	6.70110937132346	0	0	0	0
7:107362033|107372760	3.37493044230478	4.37383264331362	7.74245673032781	0	0	0
11:2347546|2347796	4.86406967108394	5.55590357931743	4.26117828677898	0	0	0
1:16607|186469	0	0	0	6.1674728767011	5.51311654242192	0
13:95986333|95996135	4.96374265770196	4.37383264331362	5.83739437974259	0	0	0
21:32694228|32695282	0	5.68447889017418	7.28832458431397	0	0	2.57575125721086
12:22484697|22506819	4.37781869094448	6.21818655936006	4.38042574701618	0	0	0
X:19456913|19464406	0	0	0	6.45920701616917	5.92023463689671	6.67087161210713
10:55575650|55578517	0	4.44816809589763	0	6.34948685294725	8.52462587077087	6.57401758247075
2:61115979|61118116	4.64133390989106	5.68447889017418	4.49056476402387	0	0	0
1:17915|188266	0	0	0	4.55777791415599	6.84739499374262	3.21252097593758
X:38033534|38034008	0	0	0	4.90667098468626	0	5.66158246227893
3:192335361|192402696	0	0	0	8.2923508114453	8.58180640879045	8.22259599291513
2:120127688|120175004	0	8.03895050410324	6.886469541737	0	0	0
6:72295937|72333835	4.75699601277153	7.76857573756414	7.09263773922744	0	4.38214931895973	0
7:8218305|8236005	5.41491971128296	7.95857815662351	6.96489062774563	0	0	3.65278073463289
6:31981004|32013539	0	0	0	0	7.07686325292829	5.56408117828148
19:11113278|11113762	0	1.06781652900344	0	4.34555882636806	4.69017349540375	5.28690223199123
14:90978306|91001159	4.57982885426755	6.37884756717966	6.03209531273392	0	0	0
7:77083887|77098951	3.96181908444498	6.4529315831744	0	0	0	0
4:140535733|140543586	0	6.60689721254677	4.26117828677898	0	0	0
6:32007269|32039844	0	0	0	0	7.12894896958446	5.70796847931153
7:3619080|3642105	2.63410483332002	5.37717786206204	6.10316927513123	0	0	0
7:72278686|72305329	0	0	0	6.45920701616917	4.38214931895973	3.98963320484304
2:134253095|134270550	0	5.96325371421572	5.95733765180787	0	0	0
7:8003908|8060248	0	7.06228645090919	6.52162508197798	0	0	2.10697662284786
17:30734897|30759539	5.94043965730973	6.06124698720783	0	0	0	0
1:233217899|233227371	4.75699601277153	7.08576218314105	7.36262614957049	0	0	3.98963320484304
3:104817473|104829713	0	0	0	5.42231014896764	4.38214931895973	5.40423713352213
4:182600924|182653893	4.14284416635095	6.57407452418092	5.66018242285655	0	0	0
6:170537234|170549113	5.54934577998898	8.26656326824982	7.81834552009741	0	0	0
12:7819482|7923024	7.41597386512844	0	0	0	0	0
7:22291175|22318037	6.10229432322696	8.28188883109352	6.49544362899967	0	0	3.98963320484304
1:211018864|211019256	5.14454103755647	6.21818655936006	0	0	0	0
6:31991732|32024324	0	1.67469416473424	0	0	0	6.44302256341465
4:150467673|150491035	5.8390852799702	7.18691748600643	6.9064780547857	0	0	3.98963320484304
19:11102135|11102409	0	0	0	0	0	5.83879768231464
14:88726541|88746283	5.18640966597123	9.22511294054969	8.90242053276162	0	2.57606933595498	4.94349385905884
4:147906638|147913139	0	0	0	6.23073027540906	0	3.65278073463289
1:179347600|179350431	0	2.9217314831801	0	5.71554851066785	7.32030505300058	6.29893463988571
5:114404438|114404856	5.05697220030727	5.80252715426651	0	5.05385632729275	8.17423377901352	7.8302900970773
17:49041378|49042377	0	7.67106541626984	0	0	0	0
11:64685646|64685947	0	6.52339639531149	3.4480826053632	0	0	0
22:32980645|33006824	0	6.55737883484068	0	0	0	0
5:158777413|158796475	0	6.54048766909547	0	0	0	0
14:88754512|88754671	0	7.13159781983616	6.44161071776451	0	0	0
2:27987993|28045799	0	1.67469416473424	0	7.09076901443045	6.13921967444086	5.22445063288505
5:172932436|172935310	0	1.06781652900344	0	5.88241971593244	4.69017349540375	3.83101610874758
6:31997144|32029798	0	1.67469416473424	0	7.18959893074965	0	6.26830602425866
7:77778338|77778814	0	6.60689721254677	4.86240781825688	0	0	0
9:23762006|23765099	0	7.00186942671964	0	0	0	0
17:66687111|66689047	4.44834541036303	4.03100843212789	5.83739437974259	0	0	0
15:32857015|32902040	0	6.48859415606094	0	0	0	0
1:113829592|113834439	6.22789796466502	5.96325371421572	5.56268311266353	0	0	0
2:168012634|168075231	3.7547758219297	6.52339639531149	0	0	0	0
6:136694140|136698682	6.54998611721627	4.58624985041855	0	7.5780418526864	6.64763920269821	8.30789354347609
