# Supplementary material for: Circular RNA DGKB Promotes the Progression of Neuroblastoma by Targeting miR-873/GLI1 Axis
Source: Front Oncol. 2020 Jul 23;10:1104. doi: 10.3389/fonc.2020.01104 (PMC7390925; doi:10.3389/fonc.2020.01104)
Supplement: Supplementary file 1 [file Data_Sheet_1.ZIP › Supplementary file/sample_cir_count.xls]

circRNA_ID	circRNA_type	gene_id	Symbol	Sample_146C	Sample_146P	Sample_50C	Sample_50P	Sample_72C	Sample_72P
3:171713893|171734970	exon	ENSG00000075651	PLD1	0	0	0	0	0	8
4:184631765|184638468	exon	ENSG00000164305	CASP3	0	0	0	0	0	2
1:179341028|179350431	exon	ENSG00000057252	SOAT1	0	0	0	0	0	14
15:34389644|34534173	exon_intron	ENSG00000175265,ENSG00000215252,ENSG00000221065,ENSG00000259917,ENSG00000260639,ENSG00000261081,ENSG00000261559,ENSG00000278582,ENSG00000279092	FSCN1P1,GOLGA8A,GOLGA8B,HNRNPLP2,MIR1233-2,RP11-1H8.1,RP11-1H8.5,RP11-1H8.6,RP11-602M11.4	0	0	34	30	0	0
1:25225002|25228235	exon	ENSG00000117614	SYF2	0	0	4	0	0	0
17:68173943|68175091	intron	XLOC_062218	---	0	0	10	0	0	0
7:122451374|122474517	exon	ENSG00000081803	CADPS2	0	0	0	0	0	12
6:108355654|108366332	exon	ENSG00000135537	LACE1	0	0	8	0	0	0
1:28683583|28691709	exon	ENSG00000162419	GMEB1	0	0	6	6	0	12
Y:13393859|13414793	exon	ENSG00000183878	UTY	0	0	0	0	0	26
2:61103853|61106662	exon	ENSG00000162929	KIAA1841	0	0	32	0	0	0
1:220114314|220140289	exon	ENSG00000067704	IARS2	0	0	8	0	18	0
2:187484124|187503770	exon	ENSG00000003436	TFPI	0	0	2	0	0	2
16:71745144|71745624	exon_intron	ENSG00000166747	AP1G1	56	0	0	0	0	0
1:40064227|40064559	exon	ENSG00000131236	CAP1	0	0	8	0	0	0
2:189791790|189805754	exon	ENSG00000064933	PMS1	0	0	16	4	30	0
5:43292474|43297166	exon	ENSG00000112972	HMGCS1	0	10	6	0	0	16
10:35025132|35033273	exon	ENSG00000108094	CUL2	0	0	10	0	0	0
16:66785786|66791019	exon	ENSG00000249961	CCDC79	0	0	4	0	0	0
1:28742403|28743986	exon	ENSG00000198492	YTHDF2	0	0	2	8	0	4
4:26666333|26720125	exon	ENSG00000109680	TBC1D19	0	0	4	0	0	0
1:28690104|28693045	exon	ENSG00000162419	GMEB1	0	0	4	0	0	0
5:32724698|32739030	exon	ENSG00000113389	NPR3	0	0	2	0	0	0
10:131934458|131935006	exon	ENSG00000175470	PPP2R2D	0	0	4	0	0	0
2:113723104|113735858	exon	ENSG00000115084	SLC35F5	0	12	30	0	0	10
16:3504720|3512478	exon	ENSG00000103351	CLUAP1	0	0	6	0	0	0
1:6576415|6577070	exon	ENSG00000173662	TAS1R1	0	0	2	0	0	0
16:23442477|23445961	exon	ENSG00000168434	COG7	40	0	12	4	0	0
6:17507169|17513954	exon	ENSG00000112186	CAP2	94	4	60	2	36	18
6:41891794|41907287	exon_intron	ENSG00000124641,ENSG00000164663	MED20,USP49	0	0	4	0	0	0
12:21872625|21882873	exon	ENSG00000069431	ABCC9	0	0	0	16	0	0
12:40908357|40959234	exon	ENSG00000018236	CNTN1	0	0	2	0	0	0
1:77730618|77736158	exon	ENSG00000077254	USP33	0	0	0	0	0	10
19:805013|805187	exon	ENSG00000011304	PTBP1	0	0	4	0	0	0
9:33971651|33973237	exon	ENSG00000137073	UBAP2	366	454	882	270	394	842
12:350621|354234	exon	ENSG00000073614	KDM5A	0	0	12	2	0	8
10:127037719|127061776	exon	ENSG00000150760	DOCK1	0	0	0	0	0	2
15:70980101|70984257	exon	ENSG00000137821	LRRC49	0	0	6	0	0	0
1:7744835|7745022	exon	ENSG00000171735	CAMTA1	0	0	2	0	0	0
14:50047467|50052904	exon	ENSG00000214900	LINC01588	0	0	4	0	0	0
7:139272322|139273410	exon	ENSG00000157741	UBN2	48	0	0	0	0	0
15:75876187|75879188	exon	ENSG00000140367	UBE2Q2	0	0	0	0	0	10
2:71368382|71370005	exon	ENSG00000075292	ZNF638	0	0	6	0	0	0
5:22078446|22078862	exon	ENSG00000154162	CDH12	0	0	2	0	0	0
10:50519831|50590247	exon	ENSG00000198964	SGMS1	0	0	0	0	0	4
4:83429524|83437097	exon	ENSG00000163312	HELQ	0	0	0	0	0	4
11:9428630|9429030	exon_intron	ENSG00000201998	SNORA23	0	0	2	0	0	0
8:94940327|94940829	intron	ENSG00000156170,ENSG00000164938	NDUFAF6,TP53INP1	0	0	0	0	0	6
1:197583152|197611976	exon	ENSG00000213047	DENND1B	42	0	0	0	0	0
18:36248922|36260175	exon	ENSG00000075643	MOCOS	0	0	0	0	0	4
14:35651805|35655915	exon	ENSG00000174373	RALGAPA1	0	4	2	0	0	0
8:119793366|119802025	exon	ENSG00000064313	TAF2	0	0	8	0	0	12
16:2756334|2757945	exon	ENSG00000167978	SRRM2	0	0	2	0	0	0
12:51469614|51474447	exon	ENSG00000050438	SLC4A8	0	0	2	0	0	0
X:24503327|24505298	exon	ENSG00000067992	PDK3	0	0	4	0	0	0
7:16624983|16636455	exon	ENSG00000106524	ANKMY2	0	0	6	0	0	2
6:145864388|145894977	exon_intron	ENSG00000146414,ENSG00000235652	RP11-545I5.3,SHPRH	82	0	0	0	0	16
17:50989677|50990668	exon	ENSG00000008294	SPAG9	0	0	6	0	8	0
4:161455004|161542693	exon	ENSG00000168843	FSTL5	0	0	2	0	0	0
4:173384651|173403950	exon_intron	ENSG00000164106	SCRG1	0	0	14	0	0	0
14:50462665|50475149	exon	ENSG00000012983	MAP4K5	0	0	4	0	0	0
19:40369908|40371873	exon	ENSG00000105223	PLD3	0	0	2	0	0	0
19:36255277|36255586	intergenic region	n/a	---	0	0	6	0	0	0
17:38361711|38368050	exon	ENSG00000274211	SOCS7	0	14	0	8	16	0
3:121157504|121233688	exon	ENSG00000145087	STXBP5L	16	0	4	0	0	0
14:103675552|103675756	exon	ENSG00000126214,ENSG00000256500	KLC1,RP11-73M18.2	0	0	4	0	0	0
15:84687625|84691644	exon	ENSG00000140612	SEC11A	52	14	14	0	16	12
6:110997183|111015856	exon	ENSG00000197498	RPF2	0	0	2	0	0	0
11:65505020|65505831	exon	ENSG00000251562	MALAT1	0	0	2	0	0	0
7:65167749|65170361	exon	ENSG00000164669	INTS4P1	0	0	4	0	4	0
16:3988994|3993510	exon	ENSG00000162104	ADCY9	0	0	2	0	0	0
11:78465876|78478683	exon	ENSG00000137513	NARS2	0	0	2	0	0	0
14:103753000|103757751	exon	ENSG00000088808	PPP1R13B	0	0	2	0	0	0
1:37987573|37987836	exon	ENSG00000183431	SF3A3	0	0	0	0	14	0
16:74472349|74477533	exon	ENSG00000090863	GLG1	0	0	4	0	0	0
20:21340721|21346550	exon	ENSG00000088930	XRN2	92	34	126	26	144	118
14:45120887|45121620	exon	ENSG00000100442	FKBP3	0	0	2	0	0	0
9:123179007|123179067	exon	ENSG00000165209	STRBP	0	14	0	0	0	0
10:16752539|16764510	exon	ENSG00000148484	RSU1	0	0	4	0	0	0
8:66471430|66473938	exon_intron	ENSG00000147576,ENSG00000169085	ADHFE1,C8orf46	72	52	20	20	0	18
2:203208637|203209322	exon	ENSG00000144426	NBEAL1	0	22	18	0	0	0
8:86528536|86537646	exon	ENSG00000085719	CPNE3	22	0	10	0	0	0
4:147864846|147881932	exon	ENSG00000071205	ARHGAP10	0	64	4	0	38	0
22:29957036|29979052	exon	ENSG00000100330	MTMR3	0	0	16	0	0	10
1:120620355|120646928	exon_intron	XLOC_003990	---	0	0	58	0	0	0
2:55666991|55667958	exon	ENSG00000138035	PNPT1	0	0	4	0	0	0
10:92111076|92181019	exon	ENSG00000107864	CPEB3	0	0	22	0	0	0
21:36263546|36277100	exon	ENSG00000142197	DOPEY2	0	0	8	0	0	0
14:73893797|73898262	exon	ENSG00000119725,ENSG00000258653	RP5-1021I20.4,ZNF410	0	0	2	0	0	0
11:45181761|45183123	exon	ENSG00000019485	PRDM11	0	0	0	0	18	0
5:100856103|100895785	exon	ENSG00000113532	ST8SIA4	0	0	32	0	0	0
11:61329363|61330074	exon	ENSG00000167986	DDB1	0	0	6	0	0	0
5:178224642|178230099	exon	ENSG00000175309	PHYKPL	0	0	0	0	0	2
10:7276892|7381949	exon	ENSG00000198879	SFMBT2	0	0	8	0	0	6
12:93394609|93395533	exon	ENSG00000173598	NUDT4	4	0	8	0	8	4
7:77618480|77627675	exon	ENSG00000127947	PTPN12	0	0	0	4	0	0
19:10491577|10492262	exon	ENSG00000079999	KEAP1	0	0	0	0	0	2
3:197826878|197832317	exon	ENSG00000186001	LRCH3	0	0	2	0	0	0
4:3086939|3107423	exon	ENSG00000197386	HTT	238	38	202	24	194	124
9:114636990|114638726	exon	ENSG00000157693	C9orf91	26	0	16	0	0	0
5:57230846|57231321	exon	ENSG00000062194	GPBP1	130	40	126	44	0	66
14:34575756|34593150	exon	ENSG00000129515	SNX6	0	0	4	0	0	0
7:92343024|92352642	exon	ENSG00000001629	ANKIB1	26	0	14	0	20	0
17:19838501|19845377	exon	ENSG00000083290	ULK2	0	0	2	0	0	0
7:92225720|92234923	exon	ENSG00000001631	KRIT1	22	0	0	0	70	0
8:81029996|81070170	exon	ENSG00000076641	PAG1	0	0	28	0	0	0
7:130547674|130552430	exon	ENSG00000158623	COPG2	0	0	4	0	0	0
15:42817032|42830078	exon	ENSG00000128881	TTBK2	0	0	18	0	0	0
13:102616396|102623040	exon	ENSG00000134900	TPP2	0	14	8	0	0	0
5:173108624|173123202	exon	ENSG00000164463	CREBRF	0	0	12	0	0	4
3:65429520|65448057	exon	ENSG00000151276	MAGI1	0	0	2	0	0	0
2:42057395|42057582	exon	ENSG00000162878	PKDCC	0	0	2	0	0	0
13:102805307|102821132	exon	ENSG00000134897	BIVM	0	0	2	0	0	0
14:35312881|35314455	exon	ENSG00000100902,ENSG00000258790	PSMA6,RP11-561B11.2	0	0	4	0	0	0
1:233090061|233139855	exon	ENSG00000135749	PCNXL2	0	0	6	0	0	0
8:67093543|67095732	exon	ENSG00000104218	CSPP1	20	0	24	0	28	12
1:42227883|42278672	exon	ENSG00000198815	FOXJ3	0	0	12	0	0	0
11:17097057|17099969	exon	ENSG00000011405	PIK3C2A	0	0	12	0	0	0
12:101079193|101099720	exon	ENSG00000151572	ANO4	0	0	0	0	0	4
1:97515726|97573970	exon	ENSG00000188641	DPYD	0	0	30	0	0	0
3:183866625|183868060	exon	ENSG00000175193	PARL	0	0	6	2	28	0
12:70656704|70684783	exon	ENSG00000153233	PTPRR	0	0	2	0	0	0
8:67238343|67238893	exon	ENSG00000066777	ARFGEF1	0	0	2	0	0	0
13:72743537|72747111	exon	ENSG00000136122	BORA	0	0	2	0	0	0
12:76821058|76822531	exon	ENSG00000186908	ZDHHC17	18	0	16	10	0	0
15:89113725|89116521	exon	ENSG00000140526	ABHD2	206	140	86	70	54	204
6:169759838|169768171	exon	ENSG00000130023	ERMARD	76	10	66	0	0	58
14:61037059|61052135	exon	ENSG00000139974	SLC38A6	0	0	6	0	0	0
7:100403694|100404244	exon	ENSG00000078487	ZCWPW1	0	0	4	2	0	0
22:21788257|21807846	exon	ENSG00000100030	MAPK1	0	0	0	2	0	0
5:71011275|71128753	exon_intron	ENSG00000145736,ENSG00000230847,ENSG00000249437,ENSG00000251634	GTF2H2,NAIP,RP11-1280N14.3,RP11-195E2.1	12	0	0	0	0	0
3:129860940|129880559	exon	ENSG00000172765	TMCC1	0	0	6	0	0	0
17:59573740|59579879	exon	ENSG00000108406	DHX40	0	0	6	0	0	4
1:40753247|40754371	exon_intron	ENSG00000198974	MIR30E	0	0	2	0	0	0
15:34927035|34938813	exon	ENSG00000021776	AQR	0	0	8	0	0	8
2:86688232|86701945	exon_intron	ENSG00000249884	RNF103-CHMP3	0	0	4	0	0	0
5:138886212|138887642	exon	ENSG00000044115	CTNNA1	0	0	36	4	0	2
15:28260777|28263169	exon	ENSG00000128731	HERC2	0	0	6	0	0	4
14:50200953|50204409	exon	ENSG00000100485	SOS2	0	0	12	0	0	0
18:9396280|9396546	exon	ENSG00000128791	TWSG1	0	0	6	0	0	0
7:7234303|7235066	exon	ENSG00000106392	C1GALT1	0	0	4	0	0	0
12:53019910|53022627	exon	ENSG00000063046	EIF4B	0	0	0	2	0	0
8:130079902|130092143	exon	ENSG00000153317	ASAP1	72	20	40	18	38	4
12:124347825|124363799	exon	ENSG00000196498	NCOR2	0	0	2	0	0	0
10:32019858|32021287	exon	ENSG00000170759	KIF5B	0	0	2	0	0	0
4:83104896|83117971	exon	ENSG00000145287	PLAC8	0	0	0	0	0	2
3:127022085|127022818	exon	ENSG00000114554	PLXNA1	0	0	2	0	0	0
18:6080881|6093528	exon	ENSG00000154655	L3MBTL4	0	0	4	0	0	0
1:70043954|70089819	exon	ENSG00000033122	LRRC7	0	0	0	0	34	0
8:41612274|41612844	exon_intron	ENSG00000158669	GPAT4	0	8	0	0	0	0
7:95273899|95284330	exon	ENSG00000158528	PPP1R9A	0	0	2	0	0	0
10:97235217|97259628	exon	ENSG00000213390,ENSG00000269891	ARHGAP19,ARHGAP19-SLIT1	28	0	0	0	0	0
5:112818966|112828972	exon	ENSG00000134982	APC	0	0	4	0	14	0
3:46532773|46545253	exon	ENSG00000163827	LRRC2	0	0	2	0	0	0
2:168715001|168717978	exon	ENSG00000172292	CERS6	0	0	4	0	0	0
2:97813971|97833426	exon	ENSG00000075568	TMEM131	14	0	10	0	0	14
12:109175931|109179297	exon	ENSG00000076555	ACACB	0	0	0	0	0	2
1:212796517|212797196	exon	ENSG00000203705	TATDN3	0	0	2	0	0	0
4:113500463|113517657	exon	ENSG00000145349	CAMK2D	0	0	8	0	0	0
7:131429033|131478677	exon	ENSG00000128585	MKLN1	0	0	4	0	0	0
1:230659464|230668784	exon	ENSG00000135775	COG2	0	12	0	0	0	0
3:132456235|132473227	exon	ENSG00000138246	DNAJC13	0	0	2	0	0	0
7:75018972|75020149	exon	ENSG00000274070	GATSL2	0	0	6	0	0	0
22:42516011|42577098	exon_intron	ENSG00000182841,ENSG00000183569,ENSG00000189306,ENSG00000202058,ENSG00000251913,ENSG00000265106	RN7SKP80,RNU6-513P,RRP7A,RRP7BP,SERHL2,Z93241.1	0	56	20	0	0	56
15:50289483|50301368	exon	ENSG00000104064	GABPB1	0	0	4	0	0	0
5:131489546|131492785	exon	ENSG00000158987,ENSG00000273217	CTC-432M15.3,RAPGEF6	0	0	4	0	0	0
3:184304075|184304303	exon	ENSG00000175166	PSMD2	0	0	2	0	0	0
2:55581567|55588956	exon	ENSG00000275052	PPP4R3B	0	0	10	0	18	6
14:30715924|30734858	exon	ENSG00000092108	SCFD1	48	30	48	8	56	46
16:55694010|55696337	exon	ENSG00000103546	SLC6A2	0	0	4	0	0	0
10:92091830|92181019	exon	ENSG00000107864	CPEB3	0	0	4	0	0	0
19:19526182|19527770	exon	ENSG00000186010,ENSG00000258674	CTC-260F20.3,NDUFA13	0	0	14	2	18	12
14:50283871|50303017	exon	ENSG00000087299	L2HGDH	0	0	4	0	0	0
14:71073545|71076419	exon	ENSG00000100731	PCNX	0	0	6	0	0	0
14:46855024|46882221	exon	ENSG00000139915	MDGA2	0	0	4	0	0	0
19:19296989|19297344	exon	ENSG00000105705	SUGP1	0	0	2	0	0	0
3:170293383|170299110	exon	ENSG00000163558	PRKCI	0	0	6	0	0	0
2:206279540|206297373	exon	ENSG00000204186	ZDBF2	22	64	146	38	72	92
9:69046385|69065035	exon	ENSG00000165060	FXN	0	0	2	0	0	0
9:106972005|106984409	exon	ENSG00000148143	ZNF462	0	0	18	0	0	0
14:93528558|93542696	exon	ENSG00000133958	UNC79	0	0	4	0	0	0
3:122449574|122467429	exon	ENSG00000114030	KPNA1	0	0	0	0	0	10
3:19976047|19978403	exon	ENSG00000144566	RAB5A	32	0	0	0	0	0
8:22498001|22513432	exon	ENSG00000120910	PPP3CC	0	14	18	0	0	10
12:132807177|132822311	exon	ENSG00000090615	GOLGA3	0	0	2	0	0	0
16:30713208|30713711	exon	ENSG00000080603,ENSG00000282034	RP11-2C24.9,SRCAP	0	0	4	0	0	10
9:112058428|112063033	exon	ENSG00000106868	SUSD1	0	0	6	0	0	0
18:6263947|6312056	exon	ENSG00000154655	L3MBTL4	0	20	70	18	0	46
20:13528433|13569586	exon	ENSG00000089123	TASP1	0	0	0	0	10	0
2:32193889|32206933	exon	ENSG00000152683	SLC30A6	0	0	8	0	0	0
9:128797055|128804119	exon	ENSG00000107021	TBC1D13	0	0	2	0	0	4
18:31864627|31867476	exon	ENSG00000153339	TRAPPC8	0	0	4	0	0	0
1:160298845|160332557	exon	ENSG00000122218	COPA	0	0	2	0	0	0
8:100287501|100288267	exon	ENSG00000034677	RNF19A	0	0	6	0	0	0
3:122768701|122777906	exon	ENSG00000169087	HSPBAP1	0	0	0	0	0	4
9:85974967|85978381	exon	ENSG00000135040	NAA35	0	0	4	0	22	0
8:43020700|43021684	exon	ENSG00000168172	HOOK3	0	0	0	0	0	12
1:214305187|214336940	exon	ENSG00000143499	SMYD2	0	0	8	0	0	0
7:140585589|140587780	exon	ENSG00000146966	DENND2A	0	0	16	0	0	2
4:17909094|17972885	exon	ENSG00000178177	LCORL	34	0	12	0	0	4
7:105038126|105066807	exon	ENSG00000005483	KMT2E	0	0	8	0	54	0
7:14574212|14583137	exon	ENSG00000136267	DGKB	0	0	24	0	30	0
8:127969416|127989291	exon_intron	ENSG00000249859	PVT1	0	0	0	0	0	14
11:78469247|78493195	exon	ENSG00000137513	NARS2	20	0	6	2	0	8
10:115120185|115160214	exon	ENSG00000107518	ATRNL1	0	0	6	0	16	22
2:61112518|61118116	exon_intron	ENSG00000162929,ENSG00000274769	KIAA1841,RP11-493E12.3	0	0	16	0	0	0
1:148978416|148979718	intron	ENSG00000178104	PDE4DIP	0	0	2	0	0	0
8:103487561|103498254	exon	ENSG00000253477	RP11-1C8.4	0	0	6	0	0	0
20:14621766|14684959	exon_intron	ENSG00000172264,ENSG00000227927	MACROD2,MACROD2-IT1	0	0	4	0	0	0
1:169798857|169800971	exon	ENSG00000000460	C1orf112	0	0	4	0	0	0
1:168065590|168068463	exon	ENSG00000143164	DCAF6	0	0	2	10	0	0
8:73959765|73969673	exon	ENSG00000154582	TCEB1	0	0	2	0	0	0
17:42720273|42724424	exon	ENSG00000108799	EZH1	0	0	8	0	0	0
1:20879323|20886371	exon	ENSG00000075151	EIF4G3	0	0	2	0	0	0
9:15874532|15920422	exon	ENSG00000164989	CCDC171	0	0	6	0	0	0
3:101398861|101459052	exon	ENSG00000138468	SENP7	0	0	6	0	0	4
7:86891724|86926916	exon	ENSG00000164659	KIAA1324L	0	0	2	0	0	0
6:85565332|85572374	exon	ENSG00000135317,ENSG00000271793	RP11-321N4.5,SNX14	0	0	12	0	0	0
7:100355143|100355240	exon	ENSG00000121716,ENSG00000272752	PILRB,STAG3L5P-PVRIG2P-PILRB	0	0	0	6	0	0
X:118572323|118574018	exon	ENSG00000147251	DOCK11	0	0	6	0	0	0
20:35044505|35078174	exon	ENSG00000100991	TRPC4AP	0	0	4	0	0	0
4:189839003|189895643	exon_intron	ENSG00000245685,ENSG00000250666	AF146191.4,LINC01596	0	0	4	0	0	0
X:54922292|54922577	exon	ENSG00000067445	TRO	0	0	14	0	0	0
3:55606780|55734918	exon	ENSG00000187672	ERC2	0	0	2	0	0	0
1:81836885|81837057	exon	ENSG00000117114	ADGRL2	0	0	2	0	0	0
5:168557423|168568998	exon	ENSG00000120137	PANK3	0	0	10	0	0	0
11:108327645|108332037	exon	ENSG00000149311	ATM	0	0	0	0	0	2
3:197085580|197091026	exon	ENSG00000075711	DLG1	0	0	6	0	0	0
17:50982524|50985778	exon	ENSG00000008294	SPAG9	62	0	64	20	0	24
8:41727250|41734069	exon	ENSG00000029534	ANK1	0	0	4	0	0	0
7:139369179|139376156	exon_intron	ENSG00000146963,ENSG00000269955	C7orf55-LUC7L2,LUC7L2	0	0	0	10	0	0
1:21751507|21757783	exon	ENSG00000090686	USP48	0	0	4	0	0	16
19:9828592|9828874	exon	ENSG00000198258	UBL5	0	0	2	0	0	0
5:32395159|32400203	exon	ENSG00000056097	ZFR	0	0	0	8	0	0
16:53231419|53238586	exon	ENSG00000177200	CHD9	0	12	0	0	0	0
6:18185772|18188002	exon_intron	ENSG00000165097	KDM1B	0	0	6	0	0	18
8:25373618|25380394	exon	ENSG00000147459	DOCK5	0	0	0	0	20	0
1:196425852|196482379	exon	ENSG00000162687	KCNT2	0	0	2	0	0	0
4:3199732|3203066	exon_intron	ENSG00000197386	HTT	0	0	4	0	0	0
17:19816365|19826186	exon_intron	ENSG00000083290	ULK2	0	0	8	0	0	0
7:140739812|140794467	exon	ENSG00000157764	BRAF	0	0	2	0	0	0
14:39276934|39295029	exon	ENSG00000150527,ENSG00000258941	CTAGE5,RP11-407N17.3	0	0	2	0	0	0
2:10126875|10129154	exon	ENSG00000171848	RRM2	0	0	2	0	0	0
1:185181946|185190642	exon	ENSG00000116668	SWT1	0	0	6	0	0	0
2:15308216|15366693	exon	ENSG00000151779	NBAS	0	0	2	0	0	0
3:51208774|51315128	exon	ENSG00000088538	DOCK3	0	0	4	0	0	0
5:133067417|133070496	exon	ENSG00000170606	HSPA4	0	0	4	0	0	0
11:3773632|3776021	exon	ENSG00000110713	NUP98	56	10	110	14	0	38
15:82404612|82415675	exon_intron	ENSG00000259429	UBE2Q2P2	30	0	6	0	0	0
13:77243059|77243951	exon	ENSG00000005810	MYCBP2	0	0	4	0	0	0
6:38078040|38082457	exon_intron	ENSG00000156639	ZFAND3	0	0	18	0	0	0
6:158573420|158585425	exon	ENSG00000146433	TMEM181	0	0	0	0	0	4
8:102838744|102839823	exon	ENSG00000155096	AZIN1	0	0	2	0	0	0
5:75425361|75426478	exon	ENSG00000113163	COL4A3BP	0	0	12	0	6	0
5:228185|231000	exon	ENSG00000073578	SDHA	0	0	2	0	0	0
14:73986814|74011150	exon	ENSG00000187097	ENTPD5	0	6	0	0	0	0
17:37440505|37442652	exon	ENSG00000276234	TADA2A	0	12	30	8	0	0
13:19661698|19668531	exon	ENSG00000196199	MPHOSPH8	0	0	10	0	0	14
19:334400|336173	exon	ENSG00000105556	MIER2	24	0	4	0	0	0
6:143459085|143474856	exon	ENSG00000034693	PEX3	0	0	0	0	0	4
10:47542167|47544529	exon	ENSG00000251079,ENSG00000254929	BMS1P2,RP11-144G6.12	22	4	20	0	4	6
1:233057232|233095863	exon	ENSG00000135749	PCNXL2	0	0	2	0	0	0
1:37979465|37980724	exon	ENSG00000183431	SF3A3	0	0	2	0	0	0
3:11331340|11348035	exon	ENSG00000197548	ATG7	0	0	6	0	0	0
11:9203660|9206782	exon	ENSG00000184014	DENND5A	0	0	2	0	0	0
8:60584208|60584815	exon	ENSG00000104388	RAB2A	0	0	18	0	20	0
12:104079445|104098480	exon	ENSG00000111727	HCFC2	0	0	2	0	0	0
8:41974704|41978777	exon	ENSG00000083168	KAT6A	0	0	2	0	0	0
22:29978442|29991670	exon	ENSG00000100330	MTMR3	52	22	20	10	0	40
15:41356039|41358258	exon	ENSG00000137804	NUSAP1	0	0	8	0	0	0
20:32366384|32371874	exon	ENSG00000171456	ASXL1	150	90	244	32	22	98
1:150440923|150446401	exon	ENSG00000163125	RPRD2	0	0	0	0	0	8
16:57521068|57526127	exon	ENSG00000135736	CCDC102A	56	0	0	0	0	0
22:20551436|20555148	exon	ENSG00000099917	MED15	0	0	2	0	0	0
20:13559008|13569586	exon	ENSG00000089123	TASP1	0	0	2	0	0	0
21:25592812|25601467	exon	ENSG00000154719	MRPL39	0	0	4	0	0	0
18:55350359|55351000	exon	ENSG00000196628	TCF4	0	0	46	0	0	0
3:49286098|49286325	exon	ENSG00000114316	USP4	0	0	0	4	0	0
8:99717171|99721047	exon	ENSG00000132549	VPS13B	0	0	4	0	0	0
3:141959674|141978682	exon	ENSG00000114126	TFDP2	0	0	6	0	0	0
17:59644276|59648401	exon	ENSG00000141367	CLTC	0	0	10	0	0	0
13:98213220|98377918	exon	ENSG00000152767	FARP1	0	0	2	0	0	0
1:31310044|31339048	exon	ENSG00000121766	ZCCHC17	0	0	20	0	0	0
2:39272283|39288280	exon	ENSG00000011566	MAP4K3	0	0	4	0	0	0
X:85067127|85074391	exon	ENSG00000155008	APOOL	58	0	12	16	0	38
12:31423597|31424687	exon	ENSG00000170456	DENND5B	0	0	2	0	0	0
15:59080936|59081284	exon	ENSG00000157450	RNF111	0	0	0	0	30	0
13:45503244|45511854	exon	ENSG00000136152	COG3	62	0	30	8	0	0
7:130022319|130049144	exon	ENSG00000091732	ZC3HC1	26	0	2	0	0	0
15:44592331|44596943	exon	ENSG00000104133	SPG11	0	0	0	0	0	6
1:197672037|197735796	exon	ENSG00000213047	DENND1B	0	0	2	0	0	0
7:102404598|102407498	exon	ENSG00000128563	PRKRIP1	0	0	6	0	0	4
4:114839378|114852821	exon	ENSG00000138653	NDST4	0	0	2	0	0	0
9:5732388|5738538	exon	ENSG00000107036	RIC1	0	0	10	10	0	0
9:85586831|85588478	exon	ENSG00000135049	AGTPBP1	0	0	2	0	0	0
17:56848696|56858665	exon	ENSG00000153933	DGKE	0	0	6	0	0	0
6:2953044|2959342	exon	ENSG00000124570	SERPINB6	0	0	2	0	0	0
7:16776211|16779116	exon	ENSG00000106537	TSPAN13	0	0	0	0	20	0
3:17372075|17376613	exon	ENSG00000131374	TBC1D5	0	0	8	0	0	18
5:95748333|95783963	exon	ENSG00000164292	RHOBTB3	0	0	4	0	0	10
10:106699214|106709341	exon	ENSG00000108018	SORCS1	16	0	84	0	0	0
7:55391793|55401320	exon	ENSG00000132434	LANCL2	0	0	14	0	0	0
17:59737453|59765138	exon	ENSG00000062716	VMP1	0	0	8	0	0	0
2:152558740|152581049	exon	ENSG00000157827	FMNL2	0	0	4	0	0	0
17:46332552|46549843	exon_intron	ENSG00000176681,ENSG00000185829,ENSG00000228696,ENSG00000238083,ENSG00000260075,ENSG00000265315,ENSG00000266497,ENSG00000280583	AC138645.1,ARL17A,ARL17B,LRRC37A,LRRC37A2,NSFP1,RN7SL199P,RP11-995C19.2	0	0	0	10	0	0
16:199062|220747	exon	ENSG00000007392	LUC7L	12	0	6	0	0	0
10:86138819|86139024	exon	ENSG00000182771	GRID1	0	0	6	0	0	0
1:3844907|3848781	exon	ENSG00000116198	CEP104	0	0	2	0	0	0
X:18936055|18941675	exon	ENSG00000044446	PHKA2	0	10	2	0	0	0
16:69659727|69677335	exon	ENSG00000102908	NFAT5	0	0	0	0	0	6
1:40189055|40222710	exon	ENSG00000117000	RLF	0	0	8	0	0	0
Y:12738157|12758642	exon	ENSG00000114374	USP9Y	0	0	0	0	0	2
21:36247517|36251284	exon	ENSG00000142197	DOPEY2	4	0	4	4	0	0
17:46170855|46172232	exon	ENSG00000120071	KANSL1	0	8	12	0	0	0
2:175113994|175118369	exon	ENSG00000115966	ATF2	0	0	4	0	0	0
9:109036206|109060452	exon	ENSG00000106771	TMEM245	0	0	4	0	0	0
7:77765495|77778446	exon	ENSG00000187257	RSBN1L	0	0	4	0	0	2
3:142335448|142370620	exon	ENSG00000114127	XRN1	0	0	2	0	0	0
1:43588731|43589000	exon	ENSG00000142949	PTPRF	20	0	0	0	0	0
3:196885151|196886694	exon	ENSG00000119231	SENP5	0	0	2	0	0	0
12:106842589|106860412	exon	ENSG00000111785	RIC8B	0	0	10	0	0	0
5:142131808|142140629	exon	ENSG00000131507	NDFIP1	0	0	2	0	0	0
1:27296402|27297050	exon_intron	ENSG00000142784	WDTC1	0	0	0	0	0	12
15:65676445|65691511	exon	ENSG00000174485	DENND4A	0	0	2	0	0	8
18:7926568|7955414	exon	ENSG00000173482	PTPRM	0	0	6	0	0	0
5:171170130|171221840	exon	ENSG00000204764	RANBP17	0	0	6	0	0	0
5:103158188|103159328	exon	ENSG00000145725	PPIP5K2	0	0	2	0	0	0
1:212417239|212417476	intergenic region	n/a	---	0	0	8	0	0	0
3:124769013|124773912	exon	ENSG00000082781	ITGB5	0	0	0	12	0	0
4:128121826|128122188	exon	ENSG00000138709	LARP1B	0	0	0	0	20	0
1:109411877|109421926	exon	ENSG00000143106	PSMA5	0	0	0	0	0	6
12:50427762|50461347	exon	ENSG00000161813	LARP4	20	0	0	0	0	0
3:196064309|196069568	exon	ENSG00000072274	TFRC	0	0	4	0	0	0
5:134671809|134676125	exon	ENSG00000113615	SEC24A	0	0	2	0	0	0
19:58185697|58187042	exon	ENSG00000171606	ZNF274	0	8	0	0	0	0
13:28197185|28239696	exon_intron	ENSG00000152520,ENSG00000200840,ENSG00000232587	EEF1A1P3,PAN3,RNU6-82P	0	0	6	0	0	0
12:109239830|109241281	exon	ENSG00000076555	ACACB	36	0	0	8	0	8
X:21470766|21501588	exon	ENSG00000149970	CNKSR2	0	0	6	0	0	0
3:189737740|189738774	exon	ENSG00000073282	TP63	0	0	2	0	0	0
17:58694931|58695189	exon	ENSG00000108384	RAD51C	0	0	2	0	0	0
19:11059753|11060187	exon	ENSG00000127616	SMARCA4	0	0	8	0	0	0
Y:12912727|12912882	exon	ENSG00000067048	DDX3Y	0	0	0	0	0	8
12:112916509|112917700	exon	ENSG00000089127	OAS1	0	0	0	0	0	4
6:151348711|151353752	exon	ENSG00000131016	AKAP12	0	0	4	0	20	0
17:74868891|74869023	intron	ENSG00000161513	FDXR	0	0	0	8	0	0
5:81615473|81636618	exon	ENSG00000145687	SSBP2	0	0	8	0	0	0
17:1878993|1888851	exon	ENSG00000132383	RPA1	0	0	2	0	0	0
1:145833260|145833582	exon	ENSG00000186141	POLR3C	0	0	2	0	0	0
MT:5130|5194	exon	ENSG00000198763	MT-ND2	0	0	4	0	0	0
13:45516143|45530780	exon	ENSG00000136152	COG3	0	0	10	0	20	34
13:95877279|95877856	exon	ENSG00000102595	UGGT2	0	0	10	0	0	0
12:69589485|69593613	exon	ENSG00000166226	CCT2	22	0	28	0	0	30
17:69113618|69129751	exon	ENSG00000154262	ABCA6	0	0	2	0	0	0
X:10063445|10067490	exon	ENSG00000047644	WWC3	56	0	20	4	0	0
20:50902017|50904001	exon	ENSG00000101126	ADNP	0	2	14	8	0	8
16:19223045|19224838	exon	ENSG00000103528	SYT17	0	0	18	0	0	0
1:62834038|62841547	exon	ENSG00000125703	ATG4C	0	0	2	0	0	0
4:40821871|40830577	exon	ENSG00000163697	APBB2	0	0	2	0	0	2
X:97072941|97099795	exon	ENSG00000147202	DIAPH2	0	0	2	0	0	0
7:26171247|26171541	intron	ENSG00000050344	NFE2L3	0	0	4	0	0	0
3:197081051|197119530	exon	ENSG00000075711	DLG1	0	0	26	0	36	8
2:174940816|174952202	exon_intron	ENSG00000128656	CHN1	0	0	26	0	0	0
12:108652272|108657423	exon	ENSG00000110880	CORO1C	0	0	2	0	0	0
13:19835477|19852190	exon	ENSG00000132950	ZMYM5	0	0	2	0	0	0
1:179337837|179341310	exon	ENSG00000057252	SOAT1	0	0	6	14	0	52
13:41811225|41833531	exon	ENSG00000102763	VWA8	28	0	4	0	0	14
14:35307994|35308995	exon	ENSG00000100902,ENSG00000258790	PSMA6,RP11-561B11.2	0	0	4	0	0	0
4:3029201|3037511	exon	ENSG00000125388	GRK4	0	0	6	0	0	0
7:137645472|137690002	exon	ENSG00000157680	DGKI	0	0	6	0	0	0
22:18173150|18173842	exon	ENSG00000184979	USP18	0	0	2	0	0	0
7:77653563|77655826	exon	XLOC_143395	---	0	0	8	0	0	0
1:198253040|198264235	exon	ENSG00000151414	NEK7	0	0	10	0	0	14
12:122261261|122264199	exon	ENSG00000139719,ENSG00000256861	RP11-512M8.5,VPS33A	0	0	10	0	34	0
1:35456013|35456241	exon	ENSG00000142687	KIAA0319L	0	0	2	0	0	0
17:64562771|64571956	exon	ENSG00000108854	SMURF2	0	0	0	0	0	8
9:122148112|122152408	exon	ENSG00000119421	NDUFA8	0	0	4	0	0	8
2:202952559|202955758	exon	ENSG00000138380	CARF	0	0	62	24	52	20
2:184866369|184866512	exon	ENSG00000170396	ZNF804A	0	0	4	0	0	0
2:8817618|8827129	exon	ENSG00000134313	KIDINS220	0	0	4	0	0	0
6:46625418|46642298	exon	ENSG00000146233	CYP39A1	0	26	0	0	0	0
5:140438461|140449305	exon	ENSG00000131503,ENSG00000254996	ANKHD1,ANKHD1-EIF4EBP3	30	0	6	0	0	6
2:152143827|152150229	exon	ENSG00000115145	STAM2	0	0	20	0	0	0
16:53873786|53934109	exon	ENSG00000140718	FTO	0	0	26	0	0	0
17:47132257|47138891	exon	ENSG00000004897	CDC27	26	0	2	0	0	0
17:1506980|1509799	exon	ENSG00000132376	INPP5K	16	0	0	0	0	0
2:151422950|151435580	exon	ENSG00000080345	RIF1	22	0	0	0	0	4
3:126470895|126472305	exon	ENSG00000070476	ZXDC	28	0	0	0	0	4
11:93723041|93723289	exon	ENSG00000166004	CEP295	0	0	2	0	0	0
18:33626862|33646353	exon	ENSG00000141431	ASXL3	0	0	20	0	22	0
6:73223699|73225421	exon	ENSG00000243501,ENSG00000256980	KHDC1L,RP11-257K9.8	0	0	2	0	0	0
15:25040803|25042910	exon_intron	ENSG00000270246,ENSG00000274640	RP11-701H24.8,SNORD109A	0	0	18	0	0	0
7:152309966|152311946	exon	ENSG00000055609	KMT2C	0	0	2	0	0	0
3:47987383|47998879	exon	ENSG00000047849	MAP4	0	0	2	0	0	0
18:21702316|21703747	exon	ENSG00000158201	ABHD3	0	0	2	0	0	0
18:54271360|54284013	exon	ENSG00000101751	POLI	0	0	0	0	22	18
1:70148487|70175982	exon	ENSG00000066557	LRRC40	0	0	2	0	0	0
1:145347145|145365465	exon	ENSG00000162825	NBPF20	0	12	0	0	0	0
10:115334282|115469329	exon	ENSG00000107518	ATRNL1	0	0	0	0	0	12
2:218900916|218907046	exon	ENSG00000228135	LINC01494	0	0	4	0	0	0
6:43546571|43548460	exon	ENSG00000124571	XPO5	0	0	10	8	0	10
3:184936246|184957521	exon	ENSG00000156931	VPS8	0	0	4	0	0	0
11:46752635|46755067	exon	ENSG00000175216	CKAP5	0	0	2	0	0	0
1:155404230|155415923	exon_intron	ENSG00000116539	ASH1L	0	0	4	0	0	0
17:56848696|56856625	exon	ENSG00000153933	DGKE	154	0	186	0	26	20
8:98721074|98749390	exon	ENSG00000104375	STK3	0	0	0	0	0	12
17:78700331|78709732	exon	ENSG00000108669	CYTH1	0	0	2	0	0	0
2:39272283|39286964	exon	ENSG00000011566	MAP4K3	0	0	0	12	0	10
1:203847688|203848330	intron	ENSG00000058673	ZC3H11A	0	0	0	0	20	0
1:202773118|202777094	exon	ENSG00000117139	KDM5B	0	0	26	0	52	28
10:125038997|125111093	exon	ENSG00000175029	CTBP2	82	10	84	12	42	46
3:141509568|141540609	exon_intron	ENSG00000155903,ENSG00000250170	RASA2,RASA2-IT1	0	0	6	0	0	0
5:177280565|177280834	exon	ENSG00000165671	NSD1	0	0	2	0	0	0
16:66821450|66826780	exon	ENSG00000159593	NAE1	0	0	2	0	0	0
1:213894663|213966284	exon	ENSG00000230461	PROX1-AS1	0	12	6	0	0	0
4:38905522|38915073	exon	ENSG00000197712	FAM114A1	0	0	0	4	0	0
3:125313308|125331238	exon	ENSG00000163848	ZNF148	0	0	14	10	0	0
9:101623318|101687200	exon	ENSG00000198785	GRIN3A	0	0	2	0	0	0
12:100380701|100396417	exon	ENSG00000179520	SLC17A8	0	0	6	0	0	0
12:123221372|123227616	exon	ENSG00000051825	MPHOSPH9	0	0	0	0	0	4
19:44181858|44213244	exon_intron	ENSG00000131115,XLOC_071485	ZNF227	0	0	0	0	12	0
1:1815756|1817875	exon	ENSG00000078369	GNB1	0	0	2	0	0	0
14:58304944|58318805	exon	ENSG00000032219	ARID4A	0	0	4	0	0	0
15:39939505|39949268	exon	ENSG00000128829	EIF2AK4	0	0	2	0	0	0
1:77713200|77715868	exon	ENSG00000077254	USP33	0	0	4	0	0	0
15:73116540|73126570	exon	ENSG00000067141	NEO1	0	0	4	0	0	0
1:52458336|52461769	exon	ENSG00000134744	ZCCHC11	0	0	4	0	0	0
12:101366558|101367976	exon	ENSG00000120800	UTP20	0	0	4	0	0	0
6:167864551|167880517	exon	ENSG00000130396	MLLT4	0	0	4	0	0	0
10:31355144|31387798	exon	ENSG00000148516	ZEB1	0	0	16	0	0	0
12:82386803|82403130	exon	ENSG00000127720	METTL25	0	0	0	0	0	8
18:31873430|31901025	exon	ENSG00000153339	TRAPPC8	0	0	2	0	0	0
10:68973545|68974743	exon	ENSG00000165732	DDX21	0	0	4	0	0	0
4:55891315|55893780	exon	ENSG00000090989	EXOC1	0	0	0	0	0	4
7:84005339|84046443	exon	ENSG00000075213	SEMA3A	0	0	2	0	0	0
11:62794441|62794934	exon_intron	ENSG00000162231	NXF1	0	0	0	0	0	2
14:33055905|33560210	exon	ENSG00000151322	NPAS3	0	0	2	0	0	0
7:35638350|35673278	exon	ENSG00000122557	HERPUD2	0	0	2	0	0	0
9:88468372|88468605	exon	ENSG00000106723	SPIN1	0	0	2	0	0	0
16:24776933|24791817	exon	ENSG00000090905	TNRC6A	28	0	0	0	0	0
17:27483658|27550708	exon	ENSG00000141068	KSR1	0	0	2	0	0	0
18:24082913|24130417	exon	ENSG00000168234	TTC39C	0	0	6	0	0	10
2:26127144|26127951	exon	ENSG00000084733	RAB10	0	0	8	0	0	0
11:46795594|46798172	exon	ENSG00000175216	CKAP5	0	0	4	0	12	0
X:150619038|150660484	exon	ENSG00000171100	MTM1	0	0	2	0	0	0
10:101430345|101479457	exon	ENSG00000166167	BTRC	0	0	14	0	0	0
2:25239130|25248252	exon	ENSG00000119772	DNMT3A	0	0	2	0	0	0
17:15540433|15547148	exon	ENSG00000175106,ENSG00000259024	TVP23C,TVP23C-CDRT4	26	6	2	0	8	22
13:49114655|49136601	exon	ENSG00000102531	FNDC3A	0	0	2	0	0	0
6:10697324|10702639	exon	ENSG00000111845	PAK1IP1	0	0	0	2	0	0
10:102362475|102363798	exon	ENSG00000107862	GBF1	0	0	2	0	0	0
17:5530481|5533988	exon	ENSG00000091592	NLRP1	0	0	2	0	0	0
13:100307192|100425731	exon	ENSG00000175198	PCCA	0	0	6	0	0	0
12:130806982|130813031	exon	ENSG00000111450	STX2	0	0	6	0	0	0
1:155212694|155233193	exon_intron	ENSG00000160766,ENSG00000173171,ENSG00000236263,ENSG00000236675	GBAP1,MTX1,MTX1P1,RP11-263K19.6	0	0	0	0	0	12
17:67947809|67948078	intron	ENSG00000171634	BPTF	0	0	2	0	0	0
12:116928023|116964854	exon	ENSG00000174989	FBXW8	0	0	12	0	0	0
5:137692285|137698408	exon	ENSG00000146021	KLHL3	0	0	2	0	0	0
6:161091379|161097176	exon	ENSG00000085511	MAP3K4	0	0	2	0	0	0
2:113729401|113735858	exon	ENSG00000115084	SLC35F5	104	90	98	64	36	236
16:8923215|8930397	exon	ENSG00000187555	USP7	0	0	2	0	0	0
3:33581821|33584920	exon	ENSG00000163539	CLASP2	0	0	2	0	0	0
4:147913074|147955374	exon	ENSG00000071205	ARHGAP10	38	0	0	0	0	0
11:12504314|12517711	exon	ENSG00000197702	PARVA	0	20	0	0	0	0
3:119843255|119866628	exon	ENSG00000082701	GSK3B	0	0	16	0	0	0
3:33516023|33538942	exon	ENSG00000163539	CLASP2	0	0	14	0	0	0
5:96790296|96795162	exon	ENSG00000164307	ERAP1	0	0	0	0	22	0
X:49115726|49117810	exon	ENSG00000068394	GPKOW	0	0	2	0	0	0
5:80665313|80672287	exon	ENSG00000113318	MSH3	0	0	0	6	0	0
10:96858292|96907747	exon_intron	ENSG00000196233	LCOR	0	22	12	0	22	22
5:62352588|62355254	exon	ENSG00000068796	KIF2A	0	0	0	0	16	0
5:170918713|170968377	exon	ENSG00000204764	RANBP17	0	0	4	0	0	0
18:54273926|54283015	exon	ENSG00000101751	POLI	0	0	0	0	0	2
17:623533|631628	exon	ENSG00000141252	VPS53	0	0	4	0	0	0
7:8003908|8024814	exon	ENSG00000106415	GLCCI1	0	0	54	0	50	0
2:240573892|240574087	exon	ENSG00000142327	RNPEPL1	0	0	4	0	0	0
1:25340474|25343073	exon	ENSG00000183726	TMEM50A	0	0	4	0	0	0
4:82851431|82875822	exon	ENSG00000138674	SEC31A	22	0	0	0	0	0
5:37114960|37122488	exon	ENSG00000197603	C5orf42	0	0	2	0	0	0
17:49719760|49722594	exon	ENSG00000121104	FAM117A	0	0	2	0	0	0
7:66407290|66411702	exon_intron	ENSG00000230189,ENSG00000251451	GS1-124K5.2,GTF2IP9	0	0	4	0	0	0
5:65988635|66014725	exon	ENSG00000112851	ERBB2IP	186	34	82	22	18	130
12:122377389|122377960	exon	ENSG00000130779	CLIP1	0	0	2	0	18	0
14:34969170|34972064	exon	ENSG00000258704	SRP54-AS1	0	0	36	0	0	0
4:77726167|77756951	exon	ENSG00000138767	CNOT6L	0	0	2	0	0	0
6:144537582|144551082	exon	ENSG00000152818	UTRN	0	0	0	0	0	4
3:11829714|11839314	exon	ENSG00000144559	TAMM41	0	0	4	0	0	0
2:61495455|61526521	exon	ENSG00000082898	XPO1	18	0	0	0	0	0
6:82220590|82231842	exon	ENSG00000005700	IBTK	0	0	4	0	0	0
7:131375424|131429145	exon	ENSG00000128585	MKLN1	0	0	2	0	0	0
12:49460770|49461037	exon	ENSG00000123352	SPATS2	0	0	4	0	0	0
3:47435008|47443091	exon	ENSG00000114650	SCAP	28	0	12	0	0	22
12:124378237|124378384	exon	ENSG00000196498	NCOR2	14	2	0	0	0	0
3:170381244|170384765	exon	ENSG00000136603	SKIL	0	0	10	0	0	0
12:44665484|44777314	exon	ENSG00000184613	NELL2	0	0	0	0	20	0
3:130967330|130975488	exon	ENSG00000017260	ATP2C1	0	0	2	0	0	0
8:86461321|86461773	exon_intron	ENSG00000123124	WWP1	0	0	0	0	28	4
18:79976718|79977701	exon	ENSG00000141759	TXNL4A	0	0	6	0	0	0
1:51402435|51408332	exon	ENSG00000085832	EPS15	64	74	124	38	100	228
13:20058575|20059562	exon	ENSG00000121741	ZMYM2	0	0	4	0	0	0
18:20982763|20984535	exon	ENSG00000067900	ROCK1	0	0	0	10	0	0
6:64886697|64902500	exon	ENSG00000188107	EYS	0	0	2	0	0	0
1:77717867|77736158	exon	ENSG00000077254	USP33	0	0	2	0	0	0
7:105980968|105996354	exon	ENSG00000128536	CDHR3	24	0	0	0	0	0
3:183786125|183790980	exon	ENSG00000163872	YEATS2	0	0	2	0	0	0
10:115120185|115171292	exon	ENSG00000107518	ATRNL1	0	44	104	0	0	142
1:193232993|193236356	exon	ENSG00000134371	CDC73	42	12	32	8	38	38
10:73536269|73539593	exon	ENSG00000166348	USP54	86	0	8	4	0	14
6:38061593|38062525	exon_intron	ENSG00000156639	ZFAND3	0	0	12	0	0	0
1:243613671|243664883	exon	ENSG00000117020	AKT3	0	0	6	0	0	18
9:98128170|98129890	exon	ENSG00000106789	CORO2A	0	0	2	0	0	0
17:45962321|45978440	exon	ENSG00000186868	MAPT	30	0	0	0	0	0
20:5916373|5916823	intron	ENSG00000089199	CHGB	0	0	2	0	0	0
1:93256335|93264901	exon	ENSG00000122483	CCDC18	0	0	2	0	0	0
12:113178977|113180005	exon	ENSG00000123064	DDX54	0	0	0	6	0	0
17:18241885|18242278	exon	ENSG00000131899	LLGL1	0	0	2	0	0	0
3:183862753|183868060	exon	ENSG00000175193	PARL	0	0	8	0	0	0
6:144678406|144757989	exon	ENSG00000152818	UTRN	0	0	2	0	0	0
16:15114443|15114571	exon	ENSG00000188599,ENSG00000270580	NPIPP1,PKD1P6	0	0	0	0	20	0
7:128112151|128118734	exon	XLOC_143757	---	0	0	58	0	0	0
1:150444251|150446401	exon	ENSG00000163125	RPRD2	0	2	0	0	0	0
18:23518890|23520313	exon	ENSG00000141452	C18orf8	0	0	6	0	0	0
18:14828278|14843096	exon	ENSG00000180777	ANKRD30B	0	0	0	0	0	10
1:1487863|1524397	exon_intron	ENSG00000160072,ENSG00000197785	ATAD3A,ATAD3B	0	0	0	6	0	0
12:123679189|123687035	exon	ENSG00000168778	TCTN2	0	0	2	0	0	0
9:19288666|19289090	intron	ENSG00000137145	DENND4C	0	0	2	0	0	0
6:13632370|13644729	exon	ENSG00000010017	RANBP9	0	0	6	0	16	4
13:35040933|35098405	exon	ENSG00000172915	NBEA	0	0	6	0	12	0
3:50065031|50066502	exon	ENSG00000004534	RBM6	0	14	76	0	56	88
3:36889829|36892340	exon	ENSG00000168016	TRANK1	0	0	4	0	0	0
6:22020339|22056690	exon	ENSG00000272168	CASC15	0	0	18	0	0	0
6:52464895|52490350	exon	ENSG00000096093	EFHC1	0	0	2	0	0	0
2:28237202|28241393	exon	ENSG00000158019	BRE	0	20	8	0	0	10
8:123231300|123231757	exon	ENSG00000189376,ENSG00000259305	C8orf76,ZHX1-C8orf76	36	28	38	12	14	36
17:59934170|59935300	exon	ENSG00000108443	RPS6KB1	0	0	6	0	0	0
7:149153945|149154340	exon	ENSG00000197024	ZNF398	0	0	8	8	0	0
9:85672550|85712566	exon	ENSG00000135049	AGTPBP1	0	0	4	0	0	0
17:50736960|50740345	exon	ENSG00000108848	LUC7L3	0	0	8	0	0	0
14:31364189|31374968	exon	ENSG00000129493,ENSG00000203546	HEATR5A,RP11-176H8.1	0	0	0	0	0	8
11:36400997|36403378	exon	ENSG00000135362	PRR5L	0	0	2	0	0	0
17:5480054|5482882	exon	ENSG00000072849	DERL2	0	0	16	0	0	0
9:130075636|130107539	exon	ENSG00000148358	GPR107	0	0	2	0	0	0
5:36953618|36962274	exon	ENSG00000164190	NIPBL	0	0	4	0	0	0
10:92893349|92920050	exon	ENSG00000138190	EXOC6	0	0	26	0	0	38
7:95161867|95226116	exon	ENSG00000158528	PPP1R9A	0	0	4	0	0	0
10:91819270|91822362	exon	ENSG00000107854	TNKS2	0	0	6	0	0	0
8:42471067|42472654	exon	ENSG00000168575	SLC20A2	0	0	0	0	20	0
15:55833008|55834286	exon	ENSG00000069869	NEDD4	0	0	0	10	0	14
19:40609530|40619493	exon	ENSG00000090006	LTBP4	0	0	2	0	0	0
5:131730904|131744690	exon	ENSG00000217128	FNIP1	0	0	6	0	0	0
3:171674500|171677694	exon	ENSG00000075651	PLD1	0	0	2	0	0	0
15:63553715|63574403	exon	ENSG00000140455	USP3	0	0	8	0	0	0
2:227140161|227147584	exon	ENSG00000081052	COL4A4	0	0	0	0	0	12
14:100942762|100949596	exon_intron	ENSG00000200367,ENSG00000201950,ENSG00000225746	SNHG23,SNORD113-8,SNORD113-9	0	0	6	0	0	0
11:34089395|34090678	exon	ENSG00000135387	CAPRIN1	0	0	10	0	0	2
17:59664787|59673772	exon	ENSG00000141367	CLTC	0	0	6	0	0	0
1:246735975|246740301	exon	ENSG00000143653	SCCPDH	0	0	20	0	0	0
12:2817223|2818277	exon	ENSG00000111203	ITFG2	0	0	4	0	0	0
5:76441393|76462314	exon_intron	ENSG00000145703	IQGAP2	0	0	4	0	0	10
7:112455763|112457038	exon	ENSG00000006652	IFRD1	0	0	6	0	0	0
7:158764677|158798076	exon	ENSG00000117868	ESYT2	0	14	0	0	0	0
21:44094063|44098534	exon	ENSG00000160218	TRAPPC10	30	0	2	4	16	0
1:36009475|36014048	exon	ENSG00000126070	AGO3	0	0	2	0	0	0
4:166889130|166912743	exon	ENSG00000196104	SPOCK3	0	0	4	0	0	0
8:123021447|123030716	exon	ENSG00000136986	DERL1	0	0	20	0	0	0
20:35899370|35899648	exon	ENSG00000025293	PHF20	0	12	0	0	0	0
3:9445048|9445740	exon	ENSG00000168137	SETD5	0	0	4	0	0	0
3:138525490|138537347	exon	ENSG00000114107	CEP70	4	0	6	0	0	18
2:216043904|216066518	exon	ENSG00000115425	PECR	0	0	4	0	0	0
17:43008866|43009405	intron	ENSG00000068079	IFI35	0	0	4	0	0	0
19:9658009|9659467	exon	ENSG00000171466	ZNF562	0	12	22	10	16	0
18:9211584|9216900	exon	ENSG00000101745	ANKRD12	0	0	4	0	0	0
10:110124017|110126503	exon	ENSG00000148700	ADD3	0	0	4	0	0	0
3:155914419|155916192	exon	ENSG00000163655	GMPS	0	0	2	0	0	0
9:122984485|122986419	exon	ENSG00000011454	RABGAP1	0	0	2	0	0	0
3:151394656|151416422	exon	ENSG00000144893	MED12L	0	0	0	0	0	2
1:173964839|173972627	exon	ENSG00000135870	RC3H1	0	0	4	0	0	0
15:43558795|43564992	exon	ENSG00000168781	PPIP5K1	0	0	2	0	0	4
3:183195222|183207823	exon	ENSG00000053524	MCF2L2	0	0	8	0	0	6
18:12634630|12635096	exon_intron	ENSG00000134278	SPIRE1	0	0	6	0	0	0
15:43578070|43677516	exon_intron	ENSG00000166762,ENSG00000168781,ENSG00000206991,ENSG00000222398,ENSG00000224677,ENSG00000237289,ENSG00000242866,ENSG00000249839,ENSG00000275601	AC011330.13,AC011330.5,CATSPER2,CKMT1B,PDIA3P2,PPIP5K1,RNU6-554P,RNU6-610P,STRC	12	0	0	18	0	0
1:53860056|53878722	exon	ENSG00000058799	YIPF1	0	0	4	0	0	0
10:4830675|4842504	exon	ENSG00000165568	AKR1E2	0	0	30	0	0	0
3:161234727|161238826	exon	ENSG00000169251	NMD3	0	0	2	0	0	0
12:2840842|2840995	exon	ENSG00000111203	ITFG2	0	0	4	0	0	0
3:15411245|15414162	exon	ENSG00000206562	METTL6	0	0	4	0	16	0
12:110127360|110132636	exon	ENSG00000122970	IFT81	0	0	0	0	0	2
4:102794625|102795006	exon	ENSG00000109332	UBE2D3	0	0	0	4	0	0
11:94445810|94447438	exon	ENSG00000020922	MRE11A	0	0	0	0	8	10
12:110127360|110129130	exon	ENSG00000122970	IFT81	0	0	10	0	0	0
11:65551126|65551564	exon	ENSG00000168056	LTBP3	0	0	0	8	0	0
6:106602874|106622969	exon	ENSG00000130347	RTN4IP1	0	0	6	0	0	0
4:39872986|39877153	exon	ENSG00000121892	PDS5A	0	0	4	0	0	0
16:30664215|30666541	exon	ENSG00000156860	FBRS	62	22	10	22	4	14
15:50459000|50465191	exon	ENSG00000138592	USP8	0	0	2	0	0	4
6:85618818|85619417	exon	ENSG00000135316	SYNCRIP	0	0	2	0	0	0
8:70583164|70598255	exon	ENSG00000067167	TRAM1	0	0	4	0	0	0
9:113049362|113049872	exon	ENSG00000136866	ZFP37	16	0	2	0	0	0
5:157285339|157287108	exon	ENSG00000055163	CYFIP2	0	0	4	0	0	0
1:77633115|77641655	exon	ENSG00000036549	ZZZ3	18	0	86	20	72	54
2:72559453|72733118	exon	ENSG00000144036	EXOC6B	0	0	10	0	0	0
6:89853166|89855544	exon	ENSG00000118412	CASP8AP2	46	0	6	0	0	0
1:77801331|77815231	exon	ENSG00000180488	FAM73A	26	0	64	4	62	10
X:24821452|24843677	exon	ENSG00000101868	POLA1	0	0	4	0	0	0
17:78803385|78803978	exon	ENSG00000055483	USP36	0	0	2	0	0	0
3:15232519|15240617	exon	ENSG00000131375	CAPN7	0	0	4	0	0	0
10:115461941|115469329	exon	ENSG00000107518	ATRNL1	130	26	214	40	18	120
2:131722417|131751585	exon	ENSG00000197927	C2orf27A	0	0	4	0	0	0
6:125874889|125890810	exon	ENSG00000111912	NCOA7	0	0	2	0	0	0
2:99369392|99371730	exon	ENSG00000158417	EIF5B	0	0	6	0	0	2
7:148389683|148394692	exon_intron	ENSG00000199370	U3	0	0	6	0	0	0
9:100226062|100229827	exon	ENSG00000119509	INVS	0	0	2	0	0	0
17:29684563|29695523	exon	ENSG00000141298	SSH2	0	0	20	0	2	16
5:137658131|137720584	exon	ENSG00000146021	KLHL3	0	0	2	0	0	0
14:100898957|100910304	exon	ENSG00000258399	MEG8	0	0	2	0	0	0
3:149846011|149872154	exon	ENSG00000082996	RNF13	0	4	42	2	0	26
3:15230442|15233973	exon	ENSG00000131375	CAPN7	0	0	8	0	0	0
8:100715462|100718280	exon	ENSG00000070756	PABPC1	36	0	0	0	0	0
1:240868587|240983129	exon	ENSG00000182901	RGS7	0	0	10	0	0	0
4:122210887|122229240	exon	ENSG00000138688	KIAA1109	0	0	2	0	0	0
17:28689354|28693836	exon	ENSG00000109111	SUPT6H	0	0	2	0	0	0
7:66427949|66430017	exon	ENSG00000230189	GS1-124K5.2	0	0	10	0	0	0
8:96250906|96258700	exon	ENSG00000156469	MTERF3	0	0	4	0	0	0
18:33607594|33661737	exon	ENSG00000141431	ASXL3	0	0	0	0	22	0
6:167870383|167880517	exon	ENSG00000130396	MLLT4	0	0	6	0	0	0
3:44361365|44367708	exon	ENSG00000179152	TCAIM	0	0	4	0	0	0
16:71658233|71679535	exon	ENSG00000040199	PHLPP2	0	0	2	0	0	0
14:75732338|75735289	exon	ENSG00000119685	TTLL5	24	12	0	0	0	14
8:25439279|25439664	exon	ENSG00000104756	KCTD9	0	0	2	0	0	0
3:37121492|37129149	exon	ENSG00000093167	LRRFIP2	0	0	4	0	0	0
2:23880639|23885829	exon	ENSG00000119778	ATAD2B	0	0	2	0	24	8
1:21715389|21721764	exon	ENSG00000090686	USP48	10	0	0	0	0	0
20:36392417|36398316	intron	ENSG00000080845	DLGAP4	0	0	6	0	0	0
18:12493072|12546904	exon	ENSG00000134278	SPIRE1	0	0	2	0	0	0
17:32173831|32175362	exon	ENSG00000126858	RHOT1	18	18	20	0	0	0
14:21371874|21373430	exon	ENSG00000092201	SUPT16H	0	0	10	0	0	0
1:100139649|100144143	exon	ENSG00000122435	TRMT13	0	0	8	0	0	0
16:23433545|23445961	exon	ENSG00000168434	COG7	0	0	4	0	0	0
18:41993270|42020705	exon	ENSG00000078142	PIK3C3	0	0	4	0	0	0
15:57091789|57095163	exon_intron	ENSG00000140262	TCF12	0	0	6	0	0	0
12:110190920|110192706	exon	ENSG00000122970	IFT81	0	0	18	0	0	0
17:60205447|60205658	exon	ENSG00000170832	USP32	0	0	2	0	0	0
8:60220243|60226935	exon_intron	ENSG00000178538	CA8	0	0	6	0	0	0
5:37342549|37364384	exon	ENSG00000113569	NUP155	0	0	2	0	0	0
10:68355353|68364113	exon	ENSG00000204130	RUFY2	0	0	8	0	0	0
12:29293300|29297200	exon	ENSG00000064763	FAR2	24	0	12	0	0	4
1:171704387|171738463	exon	ENSG00000117533	VAMP4	0	0	4	0	0	0
10:45888165|45939447	exon_intron	ENSG00000239883	PARGP1	0	0	0	0	0	4
1:111703336|111706777	exon	ENSG00000116473	RAP1A	0	12	0	0	0	0
18:59155688|59157665	exon	ENSG00000166562	SEC11C	0	0	2	0	0	0
22:30893122|30893733	exon	ENSG00000184792	OSBP2	0	0	0	0	0	6
5:55267138|55270706	exon	ENSG00000067248	DHX29	0	0	6	0	0	0
21:6670522|6995324	exon_intron	ENSG00000275507,ENSG00000278878,ENSG00000278955,ENSG00000279313,ENSG00000279728,ENSG00000279751,ENSG00000279788,ENSG00000279998,ENSG00000280018,ENSG00000280145,ENSG00000280164,ENSG00000280172	CH507-145C22.3,CH507-145C22.4,CH507-154B10.1,CH507-154B10.2,CH507-154B10.3,CH507-210P18.1,CH507-210P18.3,CH507-210P18.4,CH507-210P18.5,CH507-236L23.5,CH507-254M2.3,MIR8069-1	0	0	0	0	4	0
2:127869454|127874272	exon	ENSG00000144233	AMMECR1L	0	0	2	0	0	0
1:44308310|44319744	exon	ENSG00000117419	ERI3	0	0	44	0	16	10
8:94836524|94841591	exon	ENSG00000164941	INTS8	0	0	2	0	0	14
16:76475939|76498694	exon	ENSG00000152910	CNTNAP4	0	0	6	0	0	0
X:107029127|107030315	exon_intron	XLOC_170980	---	0	0	4	0	0	0
7:111900374|111901801	exon	ENSG00000128512	DOCK4	0	0	2	0	0	0
1:179050279|179066859	exon	ENSG00000116199	FAM20B	0	0	0	0	0	6
11:63590100|63590368	exon	ENSG00000176485	PLA2G16	22	0	2	0	0	0
11:117279908|117280259	exon	ENSG00000167257	RNF214	0	0	10	6	20	0
3:37379042|37383371	exon	XLOC_100587	---	0	0	4	0	0	0
14:30670256|30673997	exon	ENSG00000092108	SCFD1	0	0	4	0	0	0
12:27368262|27368412	exon	ENSG00000029153	ARNTL2	0	0	4	0	0	0
6:42721750|42723488	exon_intron	ENSG00000112619	PRPH2	0	0	6	0	0	0
17:64519321|64529427	exon	ENSG00000258890	CEP95	18	0	0	0	0	18
4:118224491|118240694	exon	ENSG00000164100	NDST3	0	0	2	0	0	0
10:133199267|133199457	intron	ENSG00000171798	KNDC1	0	8	0	0	0	0
9:123757703|123879021	exon	ENSG00000119522	DENND1A	0	0	62	22	56	10
7:140348626|140352146	exon	ENSG00000157800	SLC37A3	0	0	2	0	0	0
3:182820260|182837174	exon	ENSG00000058063	ATP11B	0	0	2	0	0	0
5:147601741|147623689	exon	ENSG00000176049	JAKMIP2	0	0	4	0	0	0
12:120061827|120062684	intron	ENSG00000135127	CCDC64	0	0	2	0	0	0
4:83045626|83049984	exon	ENSG00000138663	COPS4	0	0	2	0	0	0
10:7276892|7285954	exon	ENSG00000198879	SFMBT2	200	128	608	72	174	212
16:66725828|66729099	exon	ENSG00000135720	DYNC1LI2	38	0	12	0	0	0
22:42514682|42576126	exon_intron	ENSG00000182841,ENSG00000183569,ENSG00000189306,ENSG00000202058,ENSG00000251913,ENSG00000265106	RN7SKP80,RNU6-513P,RRP7A,RRP7BP,SERHL2,Z93241.1	0	0	12	0	0	0
17:63652557|63667060	exon	ENSG00000198909	MAP3K3	0	0	0	0	0	2
13:52397232|52398194	exon	ENSG00000136114	THSD1	0	0	6	0	0	0
3:179719940|179730709	exon	ENSG00000058056	USP13	54	0	0	0	0	0
17:43201686|43203786	exon	ENSG00000188554	NBR1	0	14	6	8	0	0
4:185657424|185662242	exon	ENSG00000154556	SORBS2	0	0	2	0	0	0
4:56483139|56484864	exon	ENSG00000174780	SRP72	0	0	2	0	0	0
2:208304319|208304844	intron	ENSG00000115020	PIKFYVE	0	0	2	0	0	0
14:88663031|88665489	exon	ENSG00000165521	EML5	14	0	6	0	0	0
16:18336634|18375069	exon_intron	ENSG00000205746,ENSG00000214940,ENSG00000233024,ENSG00000254681,ENSG00000273613,ENSG00000275085,ENSG00000277647	AC126755.1,MIR6511A4,NPIPA8,PKD1P5,RP11-1212A22.1,RP11-1212A22.4,RP11-1212A22.8	16	0	0	8	30	4
11:11891968|11905548	exon	ENSG00000170242	USP47	0	0	2	0	0	0
20:44918906|44919277	exon	ENSG00000101104	PABPC1L	0	0	4	0	0	0
22:44845269|44849060	exon	ENSG00000241484,ENSG00000248405	ARHGAP8,PRR5-ARHGAP8	0	0	6	0	0	0
5:39382618|39388852	exon	ENSG00000153071	DAB2	0	0	0	14	0	0
7:98190728|98194572	exon	ENSG00000164715	LMTK2	68	0	2	16	26	10
1:50705786|50744775	exon	ENSG00000185104	FAF1	0	0	10	0	0	10
7:27822250|27822859	intron	ENSG00000106052	TAX1BP1	0	14	0	0	0	0
1:77576068|77579628	exon	ENSG00000036549	ZZZ3	0	0	2	0	0	0
5:112264896|112280323	exon	ENSG00000129595	EPB41L4A	0	0	14	0	0	0
9:92464919|92466571	exon	ENSG00000106819	ASPN	0	0	0	4	0	0
4:147939825|147946704	exon	ENSG00000071205	ARHGAP10	0	18	0	0	14	0
20:35246840|35254754	exon	ENSG00000125966	MMP24	0	0	2	0	0	0
12:45518318|45532296	exon_intron	ENSG00000257657	RP11-352M15.1	0	0	4	0	0	0
12:51474342|51485900	exon	ENSG00000050438	SLC4A8	0	0	2	0	0	0
7:14613340|14736194	exon	ENSG00000136267	DGKB	0	0	2	0	14	0
12:20613443|20621411	exon	ENSG00000172572	PDE3A	0	0	2	0	0	0
4:71022367|71026755	exon	ENSG00000156136	DCK	0	0	2	0	0	0
1:109340724|109345878	exon	ENSG00000134243	SORT1	0	0	10	0	0	6
4:143524367|143530526	exon	ENSG00000153147	SMARCA5	0	0	2	0	0	0
10:73072029|73073827	exon	ENSG00000122884	P4HA1	0	0	6	0	0	6
5:730434|801164	exon_intron	ENSG00000188818,ENSG00000206077,ENSG00000249908,XLOC_120096,XLOC_121533	BRD9P2,ZDHHC11,ZDHHC11B	0	0	0	0	186	0
1:32162361|32166230	exon	ENSG00000025800	KPNA6	0	0	2	0	0	0
19:13892786|13893223	exon	ENSG00000132016	C19orf57	0	0	2	0	0	0
1:203720549|203721410	exon	ENSG00000058668	ATP2B4	0	0	2	0	8	0
1:109582437|109586882	exon	ENSG00000065135	GNAI3	22	0	4	0	0	0
2:160313156|160367391	exon	ENSG00000153250	RBMS1	0	4	0	0	0	0
3:180607766|180608150	exon	ENSG00000163728	TTC14	0	0	2	2	0	0
10:63380318|63409988	exon_intron	ENSG00000171988	JMJD1C	0	0	6	0	0	0
X:123686548|123697751	exon	ENSG00000125676	THOC2	0	0	0	4	0	0
9:107306379|107306647	exon	ENSG00000119318	RAD23B	0	0	2	0	0	0
17:31235611|31236021	exon	ENSG00000196712	NF1	0	0	4	0	0	0
16:3506331|3512478	exon	ENSG00000103351,ENSG00000263212	CLUAP1,LA16c-306E5.3	0	0	6	0	0	0
18:36594787|36602768	exon	ENSG00000134775	FHOD3	0	0	4	0	0	0
19:34330189|34333801	exon	ENSG00000166398	KIAA0355	0	0	4	0	0	0
12:71626260|71629037	exon	ENSG00000133858	ZFC3H1	0	0	30	0	0	8
17:78067757|78071165	exon	ENSG00000078687	TNRC6C	0	0	14	0	0	0
2:173364795|173367831	exon	ENSG00000144354	CDCA7	0	0	8	0	0	0
3:132704198|132708257	exon	ENSG00000113971,ENSG00000274810	NPHP3,NPHP3-ACAD11	0	0	0	4	0	8
1:94487892|94491247	exon	ENSG00000117528	ABCD3	0	0	2	0	0	0
17:5308694|5332152	exon	ENSG00000029725	RABEP1	0	0	4	0	0	0
4:39902347|39904191	exon	ENSG00000121892	PDS5A	0	0	4	0	0	0
16:58574609|58583182	exon	ENSG00000125107	CNOT1	0	0	6	0	0	6
6:83398367|83407901	exon	ENSG00000065833	ME1	152	42	92	32	60	116
1:210919640|210920967	exon_intron	ENSG00000143473	KCNH1	0	0	54	0	0	0
20:18543019|18548770	exon	ENSG00000101310	SEC23B	0	0	4	0	0	0
3:179378341|179378814	exon	ENSG00000171109	MFN1	0	0	4	0	0	0
12:47212597|47216689	exon_intron	ENSG00000179715,ENSG00000247774	PCED1B,PCED1B-AS1	0	0	4	0	0	12
17:37440505|37440662	exon	ENSG00000276234	TADA2A	0	0	8	2	0	0
1:52509596|52516054	exon	ENSG00000134744	ZCCHC11	0	0	4	0	0	0
15:65463761|65474288	exon	ENSG00000074603	DPP8	0	0	0	4	0	0
3:152414941|152432920	exon	ENSG00000152601	MBNL1	18	2	48	0	20	20
12:25225614|25245395	exon	ENSG00000133703	KRAS	0	0	0	4	0	0
20:36904157|36905503	exon	ENSG00000101347	SAMHD1	0	0	8	0	0	0
18:23352196|23370261	exon	ENSG00000134490	TMEM241	0	0	6	0	0	0
7:32548847|32554596	exon	ENSG00000105778	AVL9	0	0	10	0	0	0
6:3410188|3415855	exon	ENSG00000137266	SLC22A23	0	0	4	0	0	0
17:67928355|67929487	exon	ENSG00000171634	BPTF	0	0	36	0	0	12
19:34327562|34327755	intron	ENSG00000166398	KIAA0355	0	0	10	0	0	0
13:35550477|35567017	exon	ENSG00000172915	NBEA	0	0	22	0	0	0
9:113969117|113988580	exon	ENSG00000157657	ZNF618	0	0	4	0	0	0
11:108186482|108189330	exon	ENSG00000149308	NPAT	0	0	2	0	0	0
6:43549489|43555964	exon	ENSG00000124571	XPO5	0	0	4	0	0	0
13:35044947|35058863	exon	ENSG00000172915	NBEA	0	0	2	0	0	0
10:6588266|6608408	exon	ENSG00000237943	PRKCQ-AS1	0	0	0	0	22	0
10:101624745|101676436	exon	ENSG00000107829	FBXW4	0	0	4	0	0	4
1:32226171|32226530	exon	ENSG00000084623	EIF3I	0	0	4	0	0	0
13:50927407|50934999	exon	ENSG00000136104	RNASEH2B	54	56	30	18	0	12
3:9653621|9662375	exon	ENSG00000163719	MTMR14	0	0	0	0	0	4
2:77124500|77125241	intron	ENSG00000176204	LRRTM4	0	0	4	0	0	0
1:28407410|28459258	exon	ENSG00000204138	PHACTR4	0	0	6	0	0	0
1:40059334|40061812	exon	ENSG00000131236	CAP1	0	0	0	0	0	2
4:118105018|118114960	exon	ENSG00000164100	NDST3	0	0	10	0	0	0
1:235240313|235260752	exon	ENSG00000054267	ARID4B	0	0	2	0	0	0
7:112286873|112287074	exon	ENSG00000198839	ZNF277	0	0	34	8	0	16
12:109938380|109939247	exon	ENSG00000139436	GIT2	0	0	4	0	0	0
2:23819747|23823569	exon	ENSG00000119778	ATAD2B	0	0	12	0	0	0
17:27640572|27746223	exon_intron	ENSG00000168961,ENSG00000263604,ENSG00000264216,ENSG00000264240,ENSG00000264689,ENSG00000265041,ENSG00000265788,ENSG00000265833,ENSG00000266416,ENSG00000266728,ENSG00000266771,ENSG00000266786	AC015688.3,LGALS9,LGALS9DP,NOS2P1,RP1-66C13.1,RP1-66C13.2,RP11-19P22.10,RP11-19P22.2,RP11-19P22.3,RP11-19P22.5,RP11-19P22.6,RP11-19P22.7	0	0	0	42	0	16
2:45677832|45701491	exon	ENSG00000171132	PRKCE	0	0	6	0	0	0
3:91483768|91513775	intergenic region	n/a	---	0	4	0	0	8	0
12:69530865|69532056	exon	ENSG00000166225	FRS2	0	0	4	0	0	0
18:31931329|31936456	exon_intron	ENSG00000153339	TRAPPC8	0	0	4	0	0	0
9:77293341|77295846	exon	ENSG00000197969	VPS13A	0	0	0	0	0	8
3:50106767|50108304	exon	ENSG00000003756	RBM5	0	8	12	0	0	28
1:197672037|197715074	exon	ENSG00000213047	DENND1B	0	0	14	0	0	0
10:73156275|73156655	exon	ENSG00000122882	ECD	0	0	8	0	0	0
1:172551512|172557794	exon	ENSG00000094975	SUCO	0	8	32	6	0	48
19:5240199|5246045	exon	ENSG00000105426	PTPRS	0	0	0	8	0	0
1:224411427|224424654	exon	ENSG00000162923	WDR26	0	0	2	0	0	0
1:234433410|234437372	exon	ENSG00000059588	TARBP1	26	0	0	0	0	0
6:145893215|145894977	exon	ENSG00000146414	SHPRH	0	0	4	0	0	0
12:26979784|26990627	exon	ENSG00000064115	TM7SF3	54	12	8	0	16	38
1:65913245|65918835	exon	ENSG00000184588	PDE4B	164	0	834	4	1048	36
12:105121101|105141246	exon	ENSG00000136051	KIAA1033	0	0	0	0	38	0
5:108954729|108959347	exon	ENSG00000151422	FER	0	0	6	0	0	4
5:134674615|134679728	exon	ENSG00000113615	SEC24A	0	0	2	0	0	0
18:42212364|42226107	exon	ENSG00000267586	LINC00907	32	0	4	0	0	0
6:25166290|25167392	exon_intron	ENSG00000168405	CMAHP	0	0	0	0	0	10
5:128167761|128178689	exon	ENSG00000064651	SLC12A2	0	0	0	0	0	8
14:23968757|24004392	exon_intron	ENSG00000157326,ENSG00000187630,ENSG00000215256	DHRS4,DHRS4-AS1,DHRS4L2	0	0	0	22	0	0
16:58576463|58583182	exon	ENSG00000125107	CNOT1	0	0	0	0	0	4
18:2722519|2729409	exon	ENSG00000101596	SMCHD1	0	0	2	0	0	0
X:49242016|49243462	exon	ENSG00000101997	CCDC22	0	0	2	0	0	0
17:42724305|42727763	exon	ENSG00000108799	EZH1	0	0	6	0	0	0
21:44074324|44077784	exon	ENSG00000160218	TRAPPC10	0	0	0	0	10	0
2:53693884|53765585	exon	ENSG00000115239,ENSG00000270898	ASB3,GPR75-ASB3	0	0	4	0	0	0
17:45008289|45008483	intergenic region	n/a	---	0	0	4	0	0	0
15:63659736|63666472	exon	ENSG00000103657	HERC1	0	0	2	0	0	0
17:35636341|35650789	exon	ENSG00000006125	AP2B1	0	0	4	0	0	0
9:133056012|133056908	exon	ENSG00000148308	GTF3C5	0	0	4	0	0	0
6:75183050|75184144	exon	ENSG00000111799	COL12A1	0	0	2	0	0	0
1:113549515|113622994	exon	ENSG00000081026	MAGI3	0	0	2	0	0	0
15:50038768|50047464	exon	ENSG00000104043	ATP8B4	0	0	24	0	34	0
18:56816031|56880165	exon	ENSG00000091157	WDR7	0	0	28	0	18	2
10:100981544|100983754	exon_intron	ENSG00000095539	SEMA4G	0	0	2	0	0	0
1:61791348|61808530	exon	ENSG00000132849	INADL	0	0	0	0	0	8
9:63986227|64004155	exon	ENSG00000204790	BX255923.2	0	0	2	0	0	0
9:109408321|109422852	exon	ENSG00000070159	PTPN3	18	0	0	0	0	0
7:78255943|78256581	exon	ENSG00000187391	MAGI2	0	0	6	0	0	0
5:19838759|19839242	exon	ENSG00000145526	CDH18	0	0	28	2	0	0
1:110222964|110226178	exon	ENSG00000116396	KCNC4	0	0	4	0	0	0
9:104787923|104788476	exon	ENSG00000165029	ABCA1	0	10	0	0	0	0
X:19425531|19464406	exon	ENSG00000180815	MAP3K15	0	0	0	0	0	10
5:79617530|79620083	exon	ENSG00000164329	PAPD4	0	0	8	0	0	0
12:11028401|11047188	exon_intron	ENSG00000111215,ENSG00000212127,ENSG00000231887,ENSG00000256436,ENSG00000275778	PRH1,PRH1-PRR4,PRR4,TAS2R14,TAS2R31	0	0	0	0	20	0
10:73504850|73505426	exon	ENSG00000166348,ENSG00000221817	PPP3CB-AS1,USP54	0	0	2	10	0	6
12:51462457|51463613	exon_intron	ENSG00000050438	SLC4A8	0	0	4	0	0	0
7:87964634|87978412	exon	ENSG00000008277	ADAM22	0	18	66	40	36	90
1:185087552|185091739	exon	ENSG00000121481	RNF2	0	0	6	0	0	4
14:105625772|105742385	exon_intron	ENSG00000211892,ENSG00000211893,ENSG00000211895,ENSG00000211896,ENSG00000213140,ENSG00000253364,ENSG00000253692,ENSG00000253701,ENSG00000253755,ENSG00000264024,ENSG00000275301,ENSG00000277030,ENSG00000278556	AL122127.3,AL901608.1,AL928761.1,AL928768.3,ELK2AP,IGHA1,IGHEP1,IGHG1,IGHG2,IGHG4,IGHGP,MIR8071-2,RP11-731F5.2	0	0	0	14	0	0
2:99429840|99435941	exon	ENSG00000135945	REV1	0	0	4	0	0	0
1:70228422|70237552	exon	ENSG00000116754	SRSF11	0	0	4	0	0	0
12:50685833|50697175	exon	ENSG00000066084	DIP2B	0	0	6	0	0	0
16:1962931|1963148	exon	ENSG00000140988	RPS2	0	0	0	4	0	0
7:133895599|133938069	exon	ENSG00000131558	EXOC4	0	0	4	0	0	0
8:47912410|47918383	exon	ENSG00000253729	PRKDC	0	0	2	0	0	0
8:65779720|65782843	exon	ENSG00000205268	PDE7A	0	0	8	0	14	0
11:6563565|6563661	exon	ENSG00000179532	DNHD1	0	12	0	0	0	0
2:90154279|90190267	exon_intron	ENSG00000211632,ENSG00000211633,ENSG00000253906,ENSG00000276566,ENSG00000278857	IGKV1D-12,IGKV1D-13,IGKV1D-42,IGKV2D-10,IGKV3D-11	0	0	0	0	10	0
2:187378940|187385631	exon	ENSG00000064989	CALCRL	0	0	4	0	0	0
X:89423738|89455282	exon_intron	ENSG00000225012	RP13-348B13.2	0	0	0	0	14	0
9:92222520|92229126	exon	ENSG00000196305	IARS	22	0	0	0	0	0
1:32581791|32582667	intron	ENSG00000160062,ENSG00000254553	RP1-27O5.3,ZBTB8A	0	0	8	0	0	0
5:112766326|112801383	exon	ENSG00000134982	APC	0	0	28	0	10	0
15:78544190|78546698	exon	ENSG00000041357	PSMA4	0	0	10	0	0	0
X:48598958|48599352	exon	ENSG00000101940	WDR13	26	0	2	0	26	14
6:83575010|83582356	exon	ENSG00000065609	SNAP91	0	0	0	0	48	0
2:39006412|39007193	exon	ENSG00000115904	SOS1	0	0	2	0	0	10
16:16328988|16372106	exon_intron	ENSG00000183889,ENSG00000227827,ENSG00000244257,ENSG00000276311,ENSG00000277698,ENSG00000277920	AC138969.4,MIR6511A3,MIR6770-2,PKD1P1,RP11-958N24.2,RP11-958N24.4	0	88	0	98	0	0
4:147633765|147634558	exon	ENSG00000164168	TMEM184C	0	0	6	0	0	24
3:119500695|119517315	exon	ENSG00000113845	TIMMDC1	10	10	38	0	0	24
6:144781922|144793991	exon	ENSG00000152818	UTRN	0	0	2	0	0	0
1:235830226|235833667	exon	ENSG00000143669	LYST	86	10	38	0	46	14
13:112516440|112522509	exon	ENSG00000126216	TUBGCP3	0	0	2	0	0	0
1:172032402|172033265	exon	ENSG00000197959	DNM3	0	0	16	0	0	6
15:34382151|34528289	exon_intron	ENSG00000175265,ENSG00000215252,ENSG00000259917,ENSG00000260639,ENSG00000261081,ENSG00000261559,ENSG00000278582,ENSG00000279092	FSCN1P1,GOLGA8A,GOLGA8B,HNRNPLP2,RP11-1H8.1,RP11-1H8.5,RP11-1H8.6,RP11-602M11.4	18	42	0	0	0	0
2:216065312|216066518	exon	ENSG00000115425	PECR	12	0	18	0	0	0
1:200807376|200832845	exon	ENSG00000118200	CAMSAP2	0	0	8	0	20	0
11:112078215|112080558	exon	ENSG00000150776	C11orf57	0	0	10	4	0	18
18:36026900|36033837	exon	ENSG00000141425	RPRD1A	0	0	16	8	42	14
4:143415477|143433716	exon	ENSG00000109458	GAB1	0	0	0	0	0	12
1:1804419|1825499	exon	ENSG00000078369	GNB1	0	0	24	0	0	0
2:101257791|101265047	exon	ENSG00000158435	CNOT11	0	0	6	0	0	0
9:14658749|14674385	exon	ENSG00000175893	ZDHHC21	0	0	0	0	10	0
2:190900564|190910321	exon	ENSG00000115419	GLS	94	36	10	0	0	18
8:104093471|104148848	exon	ENSG00000176406	RIMS2	0	10	60	0	0	10
13:99520036|99555647	exon	ENSG00000125304	TM9SF2	0	0	2	0	0	0
8:135557448|135607037	exon	ENSG00000131773	KHDRBS3	0	0	2	0	0	0
1:200760839|200815644	exon	ENSG00000118200	CAMSAP2	114	28	84	12	26	66
17:4296717|4307123	exon	ENSG00000132388	UBE2G1	0	0	8	0	0	0
18:12421540|12429436	exon	ENSG00000141391	PRELID3A	0	0	2	0	0	0
19:34431861|34467014	exon	ENSG00000126261	UBA2	0	0	6	0	0	0
15:43398041|43401850	exon	ENSG00000137822	TUBGCP4	64	0	6	0	0	0
5:108946130|108959347	exon	ENSG00000151422	FER	18	0	34	0	28	14
15:65020197|65027040	exon	ENSG00000103707	MTFMT	0	0	0	0	16	0
1:77639449|77641655	exon	ENSG00000036549	ZZZ3	0	0	8	2	16	10
16:14894998|14896114	exon	ENSG00000103512	NOMO1	0	0	4	0	0	0
16:28836123|28836420	exon	ENSG00000168488	ATXN2L	20	0	0	0	0	0
13:45493347|45516263	exon	ENSG00000136152	COG3	0	0	0	0	12	0
10:26705286|26720359	exon	ENSG00000148459	PDSS1	0	0	4	0	0	0
2:44549555|44558013	exon_intron	ENSG00000143919	CAMKMT	0	0	6	0	0	0
9:121989195|121989770	exon	ENSG00000175764	TTLL11	0	0	4	0	0	0
5:70976906|70980036	exon	ENSG00000249437	NAIP	2	2	0	0	0	0
12:3083653|3206418	exon	ENSG00000011105	TSPAN9	0	0	2	0	0	0
7:103593682|103596661	exon	ENSG00000189056	RELN	0	0	2	0	0	0
2:202917877|202954134	exon	ENSG00000138380	CARF	0	0	2	0	0	0
10:17157441|17168917	exon	ENSG00000107614	TRDMT1	28	0	22	6	0	16
12:64080286|64097375	exon	ENSG00000196935	SRGAP1	30	0	8	0	0	0
16:89883351|89887717	exon	ENSG00000141002	TCF25	0	0	2	0	0	0
10:119847613|119853172	exon	ENSG00000197771	MCMBP	0	0	4	0	0	0
9:34219114|34220948	exon_intron	ENSG00000165006	UBAP1	0	0	6	0	0	0
10:92143029|92145112	exon	ENSG00000107864	CPEB3	0	0	16	8	20	14
6:87621354|87636486	exon	ENSG00000135336	ORC3	0	0	4	0	0	0
3:49305715|49311654	exon	ENSG00000114316	USP4	0	0	2	0	0	0
8:125049006|125057666	exon	ENSG00000164961	KIAA0196	0	0	6	0	0	8
15:43413119|43416416	exon	ENSG00000067369	TP53BP1	0	0	2	4	0	0
12:98544230|98545061	exon	ENSG00000120802	TMPO	0	0	2	0	0	0
5:138513568|138518867	exon	ENSG00000120705	ETF1	0	0	4	0	0	0
18:13012973|13019206	exon	ENSG00000101639	CEP192	0	0	6	0	0	0
11:2955744|2972243	exon	ENSG00000205531	NAP1L4	0	0	4	0	0	0
1:184884633|184899309	exon	ENSG00000135842	FAM129A	0	0	2	0	0	0
7:33146269|33177591	exon	ENSG00000122507	BBS9	0	0	20	0	0	0
14:93467671|93487755	exon	ENSG00000133958	UNC79	38	0	60	0	0	0
17:61987007|61995365	exon	ENSG00000108510	MED13	0	0	8	0	0	14
7:144188200|144283281	exon_intron	ENSG00000170356,ENSG00000204959,ENSG00000212807,ENSG00000213214,ENSG00000243896,ENSG00000244198,ENSG00000244479,ENSG00000244693	ARHGEF34P,ARHGEF35,CTAGE8,OR2A1-AS1,OR2A20P,OR2A42,OR2A7,RP4-545C24.1	18	0	0	0	0	0
3:52643248|52648442	exon	ENSG00000163939	PBRM1	0	0	20	0	0	0
2:8943187|8958642	exon	ENSG00000143797	MBOAT2	84	0	416	0	30	0
17:32198947|32199550	exon	ENSG00000126858	RHOT1	0	0	4	0	0	0
5:132927121|132934941	exon	ENSG00000072364	AFF4	0	0	0	2	0	0
10:101956597|101957732	exon	ENSG00000120029	C10orf76	0	0	8	0	0	0
4:84702353|84713239	exon	ENSG00000163625	WDFY3	0	0	2	0	0	8
15:84670725|84691644	exon	ENSG00000140612	SEC11A	0	0	4	0	0	0
1:21221747|21228041	exon	ENSG00000117298	ECE1	0	0	0	2	0	6
12:418494|422891	exon_intron	ENSG00000120647	CCDC77	20	0	0	0	0	0
12:121177147|121177446	exon	ENSG00000089041	P2RX7	0	0	4	0	0	0
1:69834780|69994633	exon	ENSG00000033122	LRRC7	0	0	2	0	0	0
15:34918258|34938813	exon	ENSG00000021776	AQR	0	0	2	0	0	6
1:100285228|100287203	exon	ENSG00000137996	RTCA	0	0	2	0	0	0
12:50685833|50708562	exon	ENSG00000066084	DIP2B	0	0	2	0	0	0
2:121605701|121606180	exon	ENSG00000074054	CLASP1	334	126	168	60	18	156
4:76163225|76166301	exon	ENSG00000138760	SCARB2	0	0	4	0	0	0
15:71242649|71256715	exon	ENSG00000187720	THSD4	0	0	2	4	0	0
22:25661576|25667800	exon	ENSG00000100077	ADRBK2	0	0	6	0	0	0
1:20969474|20981227	exon	ENSG00000075151	EIF4G3	14	0	12	10	0	0
8:140874463|140890769	exon_intron	ENSG00000169398,ENSG00000281855	AC105009.1,PTK2	0	10	0	0	0	0
3:183295300|183309835	exon	ENSG00000053524	MCF2L2	0	0	2	0	0	4
18:33626873|33646353	exon	ENSG00000141431	ASXL3	0	0	8	0	0	0
20:36684413|36688784	exon	ENSG00000101079	NDRG3	0	0	30	0	0	10
8:43146948|43161507	exon	ENSG00000165102	HGSNAT	32	0	2	0	0	0
2:134317529|134318739	exon	ENSG00000152127	MGAT5	0	0	306	0	0	0
18:24196125|24239382	exon	ENSG00000141447	OSBPL1A	0	14	4	0	0	18
1:153816273|153816588	exon	ENSG00000143614	GATAD2B	0	0	2	0	0	0
2:237708544|237727935	exon	ENSG00000124831	LRRFIP1	0	0	8	0	0	0
2:43498833|43527988	exon	ENSG00000115970	THADA	0	0	14	0	0	6
1:233025146|233057290	exon	ENSG00000135749	PCNXL2	0	0	28	0	0	0
2:47838859|47839769	exon	ENSG00000138081	FBXO11	0	0	78	0	68	0
17:68902713|68907879	exon	ENSG00000141338	ABCA8	4	0	0	0	0	20
1:237469092|237493087	exon	ENSG00000198626	RYR2	0	0	2	0	0	0
11:9961957|9989595	exon	ENSG00000133812	SBF2	0	0	16	0	8	0
9:96320998|96324169	exon	ENSG00000130958	SLC35D2	0	0	10	0	0	0
2:134942612|134947899	exon	ENSG00000082258	CCNT2	0	0	2	0	0	0
2:73550267|73559142	exon	ENSG00000116127	ALMS1	0	0	2	0	0	0
2:185950644|185961660	exon_intron	ENSG00000224019,XLOC_079221	RPL21P32	0	0	4	0	0	0
7:33937289|33974784	exon	ENSG00000164619	BMPER	0	0	4	0	0	0
7:48528236|48580374	exon	ENSG00000179869	ABCA13	14	0	0	0	0	0
14:71671119|71685631	exon	ENSG00000197555	SIPA1L1	0	0	0	0	0	8
6:30686140|30686254	exon	ENSG00000146112	PPP1R18	26	0	0	0	0	0
18:74877197|74920692	exon	ENSG00000215421	ZNF407	0	0	4	0	0	0
2:74165218|74167107	exon	ENSG00000114978	MOB1A	0	0	4	0	0	0
14:69338651|69352170	exon	ENSG00000100626	GALNT16	0	0	2	0	0	0
16:68181475|68183366	exon	ENSG00000072736	NFATC3	0	0	4	0	0	0
2:61076920|61092587	exon	ENSG00000162929	KIAA1841	0	0	0	0	20	0
4:65365017|65420565	exon	ENSG00000145242	EPHA5	0	0	4	0	0	0
15:90782822|90785081	exon	ENSG00000197299	BLM	0	0	2	0	0	0
17:30734897|30766588	exon	ENSG00000264538	SUZ12P1	0	0	24	0	0	0
13:32124286|32124875	exon	ENSG00000073910	FRY	0	0	14	0	0	0
4:51863437|51891851	exon	ENSG00000109184	DCUN1D4	14	0	20	18	82	10
7:158644289|158646563	exon	ENSG00000146918	NCAPG2	0	0	4	0	0	0
2:20297553|20327378	exon	ENSG00000055917	PUM2	0	0	4	0	0	0
21:31182421|31195305	exon	ENSG00000156299	TIAM1	40	0	8	0	0	0
10:100190869|100194521	exon	ENSG00000213341	CHUK	0	0	2	0	0	0
16:72811577|72812038	exon	ENSG00000140836	ZFHX3	0	0	62	0	0	0
8:28155942|28162078	exon	ENSG00000134014	ELP3	0	0	16	0	0	12
10:103990675|103993133	exon	ENSG00000065613	SLK	0	0	4	0	0	0
1:11018733|11020599	exon	ENSG00000120948,ENSG00000277726	RP4-635E18.9,TARDBP	0	0	0	6	0	0
18:49417935|49430447	exon	ENSG00000141627	DYM	0	0	4	0	0	0
5:14755861|14758598	exon	ENSG00000154122	ANKH	0	0	2	6	0	0
13:40940921|40941370	exon	ENSG00000120690	ELF1	0	0	0	0	0	14
11:118590341|118592856	exon	ENSG00000095139	ARCN1	18	0	4	0	0	0
3:121279805|121318540	exon	ENSG00000145087	STXBP5L	0	0	46	0	0	0
6:135323162|135394896	exon	ENSG00000135541	AHI1	0	0	6	0	0	4
21:8257160|8396156	exon_intron	ENSG00000274725,ENSG00000274868,ENSG00000275215,ENSG00000276322,ENSG00000276796,ENSG00000277244,ENSG00000277379,ENSG00000278047,ENSG00000280441,ENSG00000280614	CH507-513H4.4,CH507-528H12.1,FP236383.11,FP236383.2,FP236383.6,FP236383.8,FP671120.6,MIR6724-3,RNA5-8S5,pRNA	0	0	8	0	0	0
1:35850157|35851053	exon	ENSG00000134698	AGO4	0	0	4	0	0	0
12:123498544|123499536	exon	ENSG00000188026	RILPL1	0	20	38	2	0	20
17:63379718|63389544	exon	ENSG00000170921	TANC2	0	0	2	0	0	0
6:7298747|7310029	exon	ENSG00000124783	SSR1	0	0	4	4	0	0
3:132713126|132716909	exon	ENSG00000113971,ENSG00000274810	NPHP3,NPHP3-ACAD11	26	22	14	14	0	22
17:46335545|46550519	exon_intron	ENSG00000176681,ENSG00000185829,ENSG00000228696,ENSG00000238083,ENSG00000260075,ENSG00000265315,ENSG00000266497,ENSG00000280583	AC138645.1,ARL17A,ARL17B,LRRC37A,LRRC37A2,NSFP1,RN7SL199P,RP11-995C19.2	0	0	0	0	24	0
3:196067518|196068130	exon	ENSG00000072274	TFRC	0	0	2	0	0	0
19:37583971|37586745	exon	ENSG00000180479	ZNF571	0	0	0	0	0	2
18:49097402|49118926	exon	ENSG00000141627	DYM	12	0	8	0	0	4
2:151420190|151435580	exon	ENSG00000080345	RIF1	0	0	4	0	0	0
22:23268408|23273774	exon	ENSG00000186716	BCR	0	0	2	2	0	0
19:7167968|7172434	exon	ENSG00000171105	INSR	0	0	2	0	0	0
8:10831665|10834775	exon	ENSG00000254093,ENSG00000258724	CTD-2135J3.4,PINX1	0	0	4	0	0	0
12:6974339|6983206	exon	ENSG00000268439	RP3-461F17.3	0	0	2	0	0	0
19:43991842|44100927	exon_intron	ENSG00000159882,ENSG00000159885,ENSG00000178386,ENSG00000186026,ENSG00000204920,ENSG00000253021,ENSG00000266921,ENSG00000267022,ENSG00000267144,ENSG00000267680	AC067968.3,AC084219.2,RNU6-902P,RP11-15A1.7,ZNF155,ZNF222,ZNF223,ZNF224,ZNF230,ZNF284	0	0	0	0	20	0
15:61910177|61912004	exon	ENSG00000129003	VPS13C	0	0	2	0	0	0
18:6824762|6837414	exon	ENSG00000088756	ARHGAP28	20	0	8	12	0	0
9:85575315|85596449	exon	ENSG00000135049	AGTPBP1	0	0	4	0	0	0
7:28101619|28105070	intron	ENSG00000153814	JAZF1	0	0	6	0	0	0
1:155777622|155784089	exon	ENSG00000116580	GON4L	0	6	8	0	0	0
7:24623666|24663721	exon	ENSG00000105926	MPP6	0	0	4	0	0	0
9:76850463|76854208	exon	ENSG00000106772	PRUNE2	0	0	12	0	0	0
5:111344024|111376942	exon	ENSG00000152495	CAMK4	0	0	10	0	0	0
1:184590739|184619630	exon	ENSG00000116667	C1orf21	0	0	0	0	0	8
4:110488541|110491164	exon	ENSG00000138792	ENPEP	0	0	8	0	0	0
16:47463899|47515601	exon	ENSG00000102893	PHKB	0	0	30	0	0	28
16:24797490|24804319	exon	ENSG00000090905	TNRC6A	0	0	6	0	0	0
1:109004592|109011718	exon	ENSG00000085433	WDR47	0	0	4	0	0	0
1:227069777|227074012	exon	ENSG00000143776	CDC42BPA	0	0	2	0	0	0
17:5214050|5223484	exon	ENSG00000261879	RP11-333E1.1	0	0	2	0	0	0
1:52293453|52332918	exon	ENSG00000157077	ZFYVE9	0	0	2	0	0	0
11:121532464|121545429	exon	ENSG00000137642	SORL1	0	0	2	0	0	0
1:220022347|220024456	exon	ENSG00000136628	EPRS	0	0	2	0	0	0
18:36885557|36959435	exon	ENSG00000150477	KIAA1328	0	0	4	0	0	0
16:16319931|16359604	exon_intron	ENSG00000183889,ENSG00000227827,ENSG00000244257,ENSG00000277698,ENSG00000277920,ENSG00000278221	AC138969.4,MIR6511A2,MIR6770-2,PKD1P1,RP11-958N24.2,RP11-958N24.4	0	0	0	112	0	46
17:80048583|80050283	exon	ENSG00000141519	CCDC40	0	8	14	0	0	0
8:17653186|17656065	exon	ENSG00000129422	MTUS1	0	0	10	0	0	6
14:102983556|102986580	exon	ENSG00000198752	CDC42BPB	0	0	6	0	0	0
6:26885359|26889197	exon	ENSG00000241549	GUSBP2	2	2	2	0	0	0
5:148402348|148414306	exon	ENSG00000145868	FBXO38	0	0	2	0	0	0
13:111217679|111277673	exon	ENSG00000102606	ARHGEF7	0	0	2	0	0	0
3:196722415|196731092	exon	ENSG00000163964	PIGX	0	0	6	0	0	0
13:20026612|20036909	exon	ENSG00000121741	ZMYM2	0	0	4	0	0	10
15:75876187|75883424	exon	ENSG00000140367	UBE2Q2	0	0	48	0	50	14
1:16305803|16310357	exon_intron	ENSG00000037637	FBXO42	0	0	6	0	0	0
17:67128651|67138114	exon	ENSG00000198265	HELZ	0	0	2	0	0	0
3:104817473|104831561	exon	XLOC_102617	---	0	0	0	0	0	24
4:57005246|57005719	exon	ENSG00000047315	POLR2B	0	0	0	2	0	0
3:193662822|193667280	exon	ENSG00000198836	OPA1	0	0	2	0	0	0
X:40692183|40710129	exon	ENSG00000180182	MED14	0	0	2	0	0	0
4:26716213|26720125	exon_intron	ENSG00000109680	TBC1D19	0	0	6	0	14	0
4:152872452|152888307	exon	ENSG00000164144	ARFIP1	0	0	4	0	0	0
17:82127692|82134194	exon	ENSG00000176155	CCDC57	0	0	6	0	0	0
7:102465817|102466270	exon	ENSG00000161036	LRWD1	0	0	8	0	0	12
4:295438|296155	exon	ENSG00000186777	ZNF732	0	0	2	0	0	0
1:173864257|173864704	exon	ENSG00000234741	GAS5	0	0	8	0	0	2
17:66496201|66514466	exon_intron	ENSG00000154229	PRKCA	0	22	24	0	0	20
20:49013695|49013830	intron	ENSG00000124198	ARFGEF2	0	0	34	0	10	0
13:95161189|95186892	exon	ENSG00000125257	ABCC4	0	0	0	0	0	2
3:185443445|185450058	exon	ENSG00000073803	MAP3K13	0	0	0	0	0	2
14:31148721|31150221	exon	ENSG00000092148	HECTD1	0	0	10	0	0	0
1:241857345|241861502	exon	ENSG00000174371	EXO1	0	0	2	0	0	0
22:42630882|42631450	exon	ENSG00000100243	CYB5R3	0	0	2	0	0	0
12:56666204|56671847	exon	ENSG00000110958	PTGES3	0	0	0	0	0	8
18:57695171|57704668	exon	ENSG00000081923	ATP8B1	0	0	0	0	0	2
10:27122841|27126786	exon	ENSG00000136758	YME1L1	0	0	4	0	0	0
7:158788004|158788417	exon	ENSG00000117868	ESYT2	0	0	0	0	24	0
1:148974514|148979849	exon	ENSG00000178104	PDE4DIP	0	0	2	0	0	0
12:112075678|112081134	exon	ENSG00000111300	NAA25	0	0	4	0	0	0
13:69838976|69961444	exon	ENSG00000150361	KLHL1	0	0	2	0	0	0
2:110454851|110455555	exon	ENSG00000256671,ENSG00000257207	AC108938.5,LIMS3L	2	0	12	0	14	0
7:87361728|87391712	exon	ENSG00000005469	CROT	0	0	2	0	0	0
4:55877917|55892711	exon	ENSG00000090989	EXOC1	0	0	2	0	0	2
3:136366943|136377752	exon	ENSG00000118007	STAG1	0	0	2	0	0	0
11:88110881|88149955	exon_intron	ENSG00000123892,ENSG00000255241,ENSG00000277712	5S_rRNA,RAB38,RP11-164N3.3	0	0	0	0	0	22
1:151137711|151140090	exon	ENSG00000143434	SEMA6C	0	0	6	0	0	0
2:164692221|164705105	exon	ENSG00000082438	COBLL1	0	0	0	0	0	4
7:157201721|157225539	exon	ENSG00000009335	UBE3C	0	0	2	0	0	0
12:57572061|57572726	exon	ENSG00000155980	KIF5A	0	0	4	0	0	0
7:74356410|74360278	exon	ENSG00000106665	CLIP2	0	0	12	4	20	8
1:173941265|173947582	exon	ENSG00000135870	RC3H1	0	0	2	0	0	0
1:179337837|179342943	exon	ENSG00000057252	SOAT1	0	50	0	0	0	0
17:62586135|62602180	exon	ENSG00000146872	TLK2	0	0	2	0	0	0
17:19795622|19804830	exon	ENSG00000083290	ULK2	0	0	6	0	0	0
9:130399511|130400947	exon	ENSG00000148357	HMCN2	0	0	4	0	0	0
1:162503754|162512823	exon	ENSG00000152332	UHMK1	0	0	2	0	0	0
2:159169250|159172272	exon	ENSG00000115183	TANC1	0	0	4	0	0	0
9:100457758|100471231	intron	ENSG00000251349	MSANTD3-TMEFF1	0	0	4	0	0	0
1:155610425|155745912	exon_intron	ENSG00000125459,ENSG00000132676,ENSG00000163374,ENSG00000203761,ENSG00000227673,ENSG00000246203	DAP3,MSTO1,MSTO2P,RP11-243J18.2,RP11-29H23.5,YY1AP1	0	0	8	0	0	0
16:16014491|16016621	exon	ENSG00000103222	ABCC1	0	0	8	0	0	0
7:138504290|138538803	exon	ENSG00000122779	TRIM24	0	0	4	0	0	0
12:19493800|19493986	exon	ENSG00000139154	AEBP2	0	0	2	0	0	0
7:102541501|102640414	exon_intron	ENSG00000105808,ENSG00000168255,ENSG00000205236,ENSG00000205238,ENSG00000238997,ENSG00000267368,ENSG00000267645,ENSG00000270249,ENSG00000272949	AC105052.1,POLR2J3,RASA4,RP11-514P8.6,RP11-514P8.7,RP11-514P8.8,RP11-577H5.5,SPDYE2,UPK3BL	0	50	0	0	0	0
5:170878097|170881896	exon	ENSG00000204764	RANBP17	0	0	2	0	0	0
1:43671505|43694102	exon	ENSG00000066135	KDM4A	0	0	0	0	0	4
13:32648754|32678929	exon	ENSG00000083642	PDS5B	0	0	0	0	22	0
5:144887867|144899472	exon	XLOC_121165	---	0	0	2	0	0	0
2:17738221|17745951	exon	ENSG00000163029	SMC6	0	0	2	0	0	0
7:130516644|130516744	intron	ENSG00000158623	COPG2	0	0	0	0	4	0
2:90082996|90159914	exon_intron	ENSG00000211632,ENSG00000224041,ENSG00000241244,ENSG00000242766,ENSG00000254292,ENSG00000276566,ENSG00000278857	IGKV1D-12,IGKV1D-13,IGKV1D-16,IGKV1D-17,IGKV2D-14,IGKV3D-11,IGKV3D-15	0	0	0	0	18	0
17:79077430|79077864	exon	ENSG00000167280	ENGASE	42	36	36	12	30	10
1:17587460|17588479	exon	ENSG00000074964	ARHGEF10L	0	0	2	0	0	0
19:5016257|5041251	exon	ENSG00000127663	KDM4B	0	0	4	0	0	2
1:62079450|62084648	exon	ENSG00000132849	INADL	0	0	2	0	0	0
14:95107608|95108503	exon	ENSG00000100697	DICER1	0	0	2	0	0	0
3:50108070|50109688	exon	ENSG00000003756	RBM5	0	0	6	0	0	0
10:67888882|67891554	exon	ENSG00000096717	SIRT1	0	0	6	2	0	14
3:183341540|183389779	exon	ENSG00000053524	MCF2L2	0	0	2	0	0	0
15:64112573|64114646	exon_intron	ENSG00000028528	SNX1	0	0	6	0	0	0
12:103984749|103985728	exon	ENSG00000139372	TDG	0	0	4	0	0	0
1:117402186|117442325	exon	ENSG00000198162	MAN1A2	0	0	4	0	0	0
1:23055069|23059167	exon	ENSG00000004487	KDM1A	0	0	2	0	0	0
8:43059092|43085396	exon	ENSG00000168522	FNTA	0	0	4	0	0	0
2:200856682|200858089	exon	ENSG00000013441	CLK1	52	24	60	0	62	4
14:63982630|63991115	exon	ENSG00000054654	SYNE2	26	0	0	0	0	0
12:121942534|121942975	exon	ENSG00000158023	WDR66	0	0	2	0	0	0
6:51867863|51887245	exon	ENSG00000170927	PKHD1	0	0	2	0	0	0
6:151417279|151433230	exon	ENSG00000155906	RMND1	0	0	10	0	0	0
2:241115022|241133030	exon	ENSG00000115687	PASK	0	0	2	0	0	0
15:41748637|41762362	exon	ENSG00000174197	MGA	0	0	0	0	0	10
9:85672550|85681335	exon	ENSG00000135049	AGTPBP1	0	0	4	0	0	0
6:75634707|75670720	exon	ENSG00000112701	SENP6	0	0	4	0	0	0
12:63983947|63990072	exon	ENSG00000196935	SRGAP1	0	0	2	0	0	0
3:130967330|130996796	exon	ENSG00000017260	ATP2C1	0	0	2	0	0	0
6:532469|534580	exon_intron	ENSG00000112685	EXOC2	0	0	8	0	0	0
13:95985239|95996135	exon	ENSG00000102595	UGGT2	4	0	106	0	324	34
1:163838099|163863736	intergenic region	n/a	---	0	0	6	0	0	0
19:48977924|48978157	exon	ENSG00000104812	GYS1	0	0	2	0	0	0
2:47832964|47834711	exon	ENSG00000138081	FBXO11	0	0	4	0	0	0
17:31982999|31988497	exon	ENSG00000178691	SUZ12	190	26	154	38	132	110
4:91283809|91308239	intron	ENSG00000184305	CCSER1	20	0	0	0	0	0
12:51116315|51118772	exon	ENSG00000135457	TFCP2	0	0	2	6	0	6
2:119920069|119934958	exon	ENSG00000088179	PTPN4	0	0	20	0	0	8
6:135300500|135358187	exon	ENSG00000135541	AHI1	0	0	8	0	0	0
1:51461091|51465326	exon	ENSG00000085832	EPS15	0	0	16	6	0	36
9:111527268|111530963	exon	ENSG00000173258	ZNF483	0	0	2	0	0	0
20:25413790|25425327	exon	ENSG00000101003	GINS1	0	0	8	0	0	6
7:14672929|14736194	exon	ENSG00000136267	DGKB	0	0	70	0	0	0
8:92075965|92081293	exon	ENSG00000079102	RUNX1T1	0	0	4	0	0	0
7:139266333|139269523	exon	ENSG00000157741	UBN2	0	0	4	0	0	0
15:90491333|90492711	exon	ENSG00000140575	IQGAP1	0	0	10	0	0	4
8:94940335|94940829	intron	ENSG00000156170,ENSG00000164938	NDUFAF6,TP53INP1	0	0	0	0	0	2
8:17064084|17085318	exon	ENSG00000155970	MICU3	0	0	2	0	0	0
6:79042843|79060818	exon	ENSG00000146247	PHIP	158	0	716	18	186	78
3:58365874|58382700	exon	ENSG00000168297	PXK	0	0	8	0	0	0
12:42374863|42375074	exon	ENSG00000134283	PPHLN1	0	0	2	0	0	0
9:7128066|7169890	exon	ENSG00000107077	KDM4C	0	0	2	0	0	0
10:15816835|15838279	exon	ENSG00000148481	FAM188A	0	0	4	0	0	0
13:49376967|49382941	exon	ENSG00000102547	CAB39L	38	0	4	0	0	0
2:26940031|26944824	exon	ENSG00000157851	DPYSL5	0	0	2	0	0	0
1:120441278|120452331	exon	ENSG00000270231	NBPF8	0	0	2	0	0	0
9:271627|317128	exon	ENSG00000107099	DOCK8	0	0	0	0	0	4
3:170122591|170122744	exon	ENSG00000173889	PHC3	0	0	8	0	0	8
4:40934456|40945070	exon	ENSG00000163697	APBB2	0	0	6	0	0	0
14:55616517|55619312	exon	ENSG00000126777	KTN1	0	0	6	0	0	14
8:130152736|130180880	exon	ENSG00000153317	ASAP1	0	0	30	0	0	26
11:12764179|12902113	exon	ENSG00000187079	TEAD1	0	0	2	0	0	0
6:69048185|69083917	exon_intron	ENSG00000135298	ADGRB3	0	0	4	0	0	0
2:108670781|108673029	exon	ENSG00000169756	LIMS1	0	0	2	0	0	0
3:11358418|11426926	exon	ENSG00000197548	ATG7	0	6	22	10	32	16
6:98875415|98905670	exon	ENSG00000112234	FBXL4	0	6	6	0	0	2
17:7945728|7945986	exon	ENSG00000170037	CNTROB	0	0	10	0	0	0
14:106349675|106639428	exon_intron	ENSG00000199480,ENSG00000211955,ENSG00000211956,ENSG00000211957,ENSG00000211958,ENSG00000211959,ENSG00000211961,ENSG00000211962,ENSG00000211964,ENSG00000211965,ENSG00000211966,ENSG00000211967,ENSG00000211968,ENSG00000211970,ENSG00000224373,ENSG00000228757,ENSG00000228966,ENSG00000229092,ENSG00000231475,ENSG00000232216,ENSG00000253131,ENSG00000253149,ENSG00000253240,ENSG00000253241,ENSG00000253294…	AB019438.66,AC245369.1,HOMER2P1,IGHV1-45,IGHV1-46,IGHV1-58,IGHV3-32,IGHV3-33,IGHV3-33-2,IGHV3-35,IGHV3-36,IGHV3-37,IGHV3-38,IGHV3-41,IGHV3-42,IGHV3-43,IGHV3-47,IGHV3-48,IGHV3-49,IGHV3-50,IGHV3-52,IGHV3-53,IGHV3-54,IGHV3-57,IGHV3-60,IGHV4-31,IGHV4-34,IGHV4-39,IGHV4-55,IGHV4-59,IGHV4-61,IGHV5-51,IGHV7-34-1,IGHV7-40,IGHV7-56,IGHVII-31-1,IGHVII-33-1,IGHVII-40-1,IGHVII-44-2,IGHVII-46-1,IGHVII-49-1,IGH…	0	0	0	0	20	0
10:131943968|131945459	exon	ENSG00000175470	PPP2R2D	70	0	14	0	0	22
11:63651936|63652575	exon	ENSG00000184743	ATL3	86	0	10	8	0	16
18:31907460|31909760	exon	ENSG00000153339	TRAPPC8	74	0	4	0	0	0
X:2243023|2243230	exon	ENSG00000169084	DHRSX	0	0	2	0	0	0
12:62484170|62501698	exon	ENSG00000061987	MON2	0	0	22	0	0	0
19:48240962|48241063	exon	ENSG00000105483	CARD8	0	0	0	0	6	0
8:108234998|108240075	exon	ENSG00000104408	EIF3E	0	0	6	0	0	0
2:235797759|235883449	exon	ENSG00000157985	AGAP1	0	0	2	0	0	0
2:201008973|201045593	exon	ENSG00000155744	FAM126B	0	0	4	0	0	0
7:5624056|5652510	exon	ENSG00000011275	RNF216	0	0	0	10	0	0
12:130406172|130428337	exon	ENSG00000060709	RIMBP2	0	0	2	0	0	0
6:149676260|149676737	exon	ENSG00000131023	LATS1	0	0	6	2	0	4
X:68119248|68201710	exon	ENSG00000079482	OPHN1	0	14	0	0	0	0
8:33453216|33461725	exon	ENSG00000172728	FUT10	0	0	2	0	0	0
3:161224930|161235212	exon	ENSG00000169251	NMD3	16	22	44	0	30	26
6:31993425|32025902	exon_intron	ENSG00000204338,ENSG00000224389,ENSG00000233627,ENSG00000244731,ENSG00000248290,ENSG00000250535,ENSG00000279546	AL645922.1,C4A,C4A-AS1,C4B,CYP21A1P,STK19B,TNXA	0	0	4	0	0	0
20:51674153|51676208	exon	ENSG00000054793	ATP9A	0	0	96	0	0	0
10:32451592|32472542	exon	ENSG00000216937	CCDC7	0	0	2	0	0	0
1:10271502|10278128	exon	ENSG00000054523	KIF1B	0	0	10	0	0	10
4:67649068|67665292	exon	ENSG00000033178	UBA6	0	0	2	0	0	0
X:77557451|77600564	exon	ENSG00000085224	ATRX	0	0	0	2	0	0
2:9630589|9630940	exon_intron	ENSG00000134308	YWHAQ	20	0	0	0	0	0
13:42155291|42174144	exon	ENSG00000102780	DGKH	0	0	4	0	0	0
6:87518265|87518629	exon_intron	ENSG00000146282	RARS2	10	0	0	0	0	0
4:128074460|128074993	exon	ENSG00000138709	LARP1B	0	0	4	0	0	0
8:67045812|67047859	exon	ENSG00000121022	COPS5	0	0	4	0	0	0
12:30720811|30724451	exon	ENSG00000110888	CAPRIN2	24	0	12	2	20	6
10:116915375|116921516	exon	ENSG00000187164	SHTN1	0	0	2	0	0	0
9:138006767|138013235	exon	ENSG00000148408	CACNA1B	0	0	2	0	0	0
3:136026832|136049361	exon	ENSG00000073711	PPP2R3A	0	0	6	0	0	0
7:21477079|21482123	exon	ENSG00000105866	SP4	0	0	18	4	0	0
17:16071409|16073569	exon	ENSG00000141027	NCOR1	20	0	6	0	0	0
17:30784783|30786537	exon_intron	ENSG00000176390,ENSG00000264538	CRLF3,SUZ12P1	0	0	10	0	0	0
16:66727688|66729099	exon	ENSG00000135720	DYNC1LI2	0	0	22	10	0	24
12:120164336|120164721	exon	ENSG00000089154	GCN1	14	0	0	0	0	0
10:35013699|35028887	exon	ENSG00000108094	CUL2	0	0	2	0	0	0
7:33351219|33388144	exon	ENSG00000122507	BBS9	0	0	2	0	0	0
5:146691128|146701142	exon	ENSG00000156475	PPP2R2B	14	0	160	0	0	0
14:103673014|103677523	exon	ENSG00000126214,ENSG00000256500	KLC1,RP11-73M18.2	0	0	2	0	0	0
10:102360184|102360395	exon	ENSG00000107862	GBF1	0	12	6	0	0	2
16:84101621|84102107	exon	ENSG00000140943	MBTPS1	0	0	6	0	0	0
10:102403842|102405253	exon	ENSG00000059915	PSD	28	0	0	0	0	0
17:41912420|41913900	exon	ENSG00000131473	ACLY	0	0	4	0	0	0
5:170909661|170924550	exon	ENSG00000204764	RANBP17	0	14	4	0	0	0
6:82202528|82214829	exon	ENSG00000005700	IBTK	0	0	0	6	0	0
10:24629996|24670397	exon	ENSG00000107863	ARHGAP21	0	0	0	0	0	18
15:41466141|41470392	exon	ENSG00000137815	RTF1	0	0	2	0	0	0
17:64522702|64529427	exon	ENSG00000258890	CEP95	0	0	0	12	0	0
X:72462004|72495268	exon	ENSG00000147099	HDAC8	0	0	6	0	0	0
1:96769703|96785254	exon	ENSG00000117569	PTBP2	0	0	14	0	0	8
11:28211062|28296931	exon	ENSG00000169519	METTL15	0	0	2	0	14	0
5:129104956|129107062	exon	ENSG00000066583	ISOC1	74	14	22	0	16	18
12:26990450|26999676	exon	ENSG00000064115	TM7SF3	20	0	0	0	0	0
1:156199835|156200472	exon	ENSG00000160785	SLC25A44	0	12	2	0	0	0
10:120503818|120521095	exon	ENSG00000203805	PLPP4	0	0	10	0	0	0
5:62506241|62526257	exon	ENSG00000086200	IPO11	0	0	2	0	0	0
3:174523413|174553757	exon_intron	ENSG00000177694	NAALADL2	44	0	0	0	0	10
20:64016723|64026058	exon	ENSG00000101161	PRPF6	0	0	2	0	0	0
2:36396614|36442735	exon	ENSG00000150938	CRIM1	0	0	10	0	26	24
12:104861291|104895345	exon	ENSG00000136052	SLC41A2	0	0	32	0	0	0
2:202290323|202295837	exon	ENSG00000055044	NOP58	0	0	8	0	0	16
6:154773989|154805486	exon	ENSG00000213079	SCAF8	0	0	2	0	0	0
12:68713730|68715740	exon	ENSG00000111581	NUP107	0	0	0	0	12	0
18:2937692|2938037	exon	ENSG00000101577	LPIN2	0	0	14	0	0	8
22:18987757|18988195	exon	ENSG00000237517	DGCR5	20	0	4	0	0	0
17:65193543|65208007	exon	ENSG00000108370	RGS9	0	0	2	0	0	0
18:34679468|34684269	exon_intron	ENSG00000134769	DTNA	0	0	4	0	0	0
2:119932424|119952129	exon	ENSG00000088179	PTPN4	0	0	4	0	0	0
10:11481770|11485911	exon	ENSG00000148429	USP6NL	16	26	14	4	28	28
1:42278348|42311110	exon	ENSG00000198815	FOXJ3	0	0	14	0	0	0
3:7298684|7461722	exon	ENSG00000196277	GRM7	0	0	2	0	0	0
1:20747544|20749882	exon	ENSG00000127483	HP1BP3	0	0	10	0	0	0
19:53539216|53539282	exon	ENSG00000130844	ZNF331	0	12	0	0	0	0
2:140385893|140444679	exon	ENSG00000168702	LRP1B	0	0	2	0	0	0
10:87776321|87789129	exon_intron	ENSG00000138138	ATAD1	0	0	4	0	0	0
3:44367456|44392977	exon	ENSG00000179152	TCAIM	0	0	4	0	0	0
19:3651826|3653589	exon	ENSG00000186111	PIP5K1C	0	0	4	0	0	0
2:202321852|202467689	exon_intron	ENSG00000204217,ENSG00000226261,ENSG00000242696,ENSG00000264275,ENSG00000272966,ENSG00000273456,ENSG00000281619	AC064836.1,AC064836.3,BMPR2,RN7SL40P,RN7SL753P,RP11-686O6.1,RP11-686O6.2	18	0	0	0	0	0
17:60252381|60269557	exon	ENSG00000170832	USP32	0	0	0	0	0	4
3:193626092|193637281	exon	ENSG00000198836	OPA1	0	0	2	0	0	0
10:60042672|60068009	exon	ENSG00000151150	ANK3	0	0	2	0	0	0
9:40257420|40261712	exon	ENSG00000183148	ANKRD20A2	0	0	2	0	0	0
10:123026965|123027049	intron	ENSG00000196177	ACADSB	0	0	0	0	16	0
3:113304213|113305035	exon_intron	ENSG00000206530	CFAP44	0	0	0	0	20	0
17:46476772|46693921	exon_intron	ENSG00000073969,ENSG00000185829,ENSG00000232300,ENSG00000238083,ENSG00000260075,ENSG00000265315,ENSG00000266497,ENSG00000280583	AC138645.1,ARL17A,FAM215B,LRRC37A2,NSF,NSFP1,RN7SL199P,RP11-995C19.2	0	4	0	0	0	0
1:246726892|246740301	exon	ENSG00000143653	SCCPDH	46	4	58	20	74	38
1:19890385|19897662	exon	ENSG00000169914	OTUD3	0	0	0	0	0	4
12:104325337|104327671	exon	ENSG00000198431	TXNRD1	0	0	6	0	0	0
20:34492501|34504403	exon	ENSG00000078747	ITCH	0	0	6	0	0	0
11:66752193|66759096	exon_intron	ENSG00000173715	C11orf80	0	0	8	0	0	0
17:49043551|49043966	intron	ENSG00000159217	IGF2BP1	0	0	2	0	0	0
2:201129729|201136107	exon	ENSG00000003402	CFLAR	0	0	2	0	0	0
14:49834363|49840866	exon	ENSG00000165525	NEMF	0	0	12	0	0	18
1:85104524|85110135	exon	ENSG00000162643	WDR63	0	0	0	0	0	6
5:62347130|62350120	exon	ENSG00000068796	KIF2A	0	0	14	0	0	0
5:149977628|149978351	exon	ENSG00000155850	SLC26A2	0	0	2	0	0	0
16:74503531|74503746	exon	ENSG00000090863	GLG1	0	0	2	0	0	0
15:50300789|50309798	exon	ENSG00000104064	GABPB1	0	0	26	0	0	10
2:235883345|235930923	exon	ENSG00000157985	AGAP1	0	0	2	0	0	0
10:32558986|32584304	exon_intron	ENSG00000150076,ENSG00000216937,ENSG00000279242	CCDC7,RP11-195O1.5	0	0	4	0	0	0
1:1793245|1817875	exon	ENSG00000078369	GNB1	0	0	14	0	0	24
12:116096669|116111512	exon	ENSG00000123066	MED13L	68	22	92	0	96	62
9:86310706|86319670	exon	ENSG00000083223	ZCCHC6	0	0	2	0	0	0
15:70919050|70984257	exon	ENSG00000137821	LRRC49	20	0	8	0	0	0
2:201523599|201582217	exon_intron	ENSG00000155754,ENSG00000224299,ENSG00000224590,ENSG00000227736,ENSG00000227841,ENSG00000234731,ENSG00000234842,ENSG00000249177	ALS2CR11,MTATP6P16,MTCO2P16,MTCO3P16,MTND3P16,MTND4LP16,MTND4P29,MTND5P31	0	0	4	0	0	0
19:34451981|34464131	exon	ENSG00000126261	UBA2	0	0	10	0	0	0
6:35619096|35672759	exon_intron	ENSG00000096060,ENSG00000212579,ENSG00000265527	FKBP5,MIR5690,SNORA40	58	0	0	0	0	0
2:144141882|144211579	exon	ENSG00000121964	GTDC1	16	0	0	0	0	0
9:5656583|5690038	exon	ENSG00000107036	RIC1	0	0	4	0	0	0
12:26996742|26999676	exon	ENSG00000064115	TM7SF3	0	0	62	20	20	30
7:135625164|135630470	exon	ENSG00000155561	NUP205	0	0	6	0	0	0
9:22046751|22097364	exon	ENSG00000240498	CDKN2B-AS1	0	0	2	0	22	0
8:54063328|54065813	exon	ENSG00000120992	LYPLA1	0	0	0	0	32	0
2:216516202|216518413	intron	ENSG00000197756	RPL37A	18	0	0	0	0	0
1:92563642|92607727	exon	ENSG00000067208	EVI5	0	0	4	0	0	0
1:1668327|1670151	exon	ENSG00000189339	SLC35E2B	0	0	22	0	0	0
1:32631827|32634110	exon	ENSG00000176261	ZBTB8OS	60	0	26	4	0	16
12:22469709|22484888	exon	ENSG00000111731	C2CD5	0	0	2	0	0	0
6:8026367|8041268	exon	ENSG00000188428,ENSG00000259040,ENSG00000265818	BLOC1S5,BLOC1S5-TXNDC5,EEF1E1-BLOC1S5	0	0	2	2	0	0
1:5961794|5969259	exon	ENSG00000131697	NPHP4	0	0	6	0	0	0
1:39378461|39380373	exon	ENSG00000127603	MACF1	0	0	0	0	26	0
3:100794923|100808235	exon	ENSG00000154175	ABI3BP	28	0	0	0	0	0
15:65178934|65180204	exon	ENSG00000166855	CLPX	36	16	42	8	0	36
2:27832686|27848097	exon	ENSG00000171174	RBKS	0	0	6	8	0	10
4:53145333|53145582	exon	ENSG00000184178	SCFD2	0	0	6	0	0	0
17:4051971|4058155	exon	ENSG00000074755	ZZEF1	0	0	2	0	14	0
6:83151593|83152367	exon	ENSG00000083097	DOPEY1	0	0	18	0	0	0
15:42827928|42878684	exon	ENSG00000128881	TTBK2	0	0	8	0	4	0
20:8684932|8717848	exon	ENSG00000182621	PLCB1	0	0	2	0	0	0
3:15232519|15233973	exon	ENSG00000131375	CAPN7	0	0	4	0	0	0
14:63998914|64000719	exon	ENSG00000054654	SYNE2	0	0	10	0	12	8
6:43533907|43551453	exon	ENSG00000124571	XPO5	0	0	6	0	0	0
18:70086613|70121700	exon	ENSG00000176225	RTTN	0	0	2	0	0	0
2:131071855|131082657	exon	ENSG00000152102	FAM168B	0	0	6	0	0	0
1:172140480|172144437	exon	ENSG00000230630	DNM3OS	0	24	10	0	42	32
5:88905209|89150595	exon	ENSG00000248309	MEF2C-AS1	0	0	0	0	18	0
20:5566733|5567560	exon	ENSG00000125772	GPCPD1	0	0	2	0	0	0
1:20893517|20904971	exon	ENSG00000075151	EIF4G3	0	0	2	0	0	0
17:1878993|1880691	exon	ENSG00000132383	RPA1	0	0	2	0	0	0
10:102358039|102359435	exon	ENSG00000107862	GBF1	0	0	8	0	0	4
3:155903863|155911279	exon	ENSG00000163655	GMPS	0	0	0	0	0	4
8:140761165|140800576	exon	ENSG00000169398	PTK2	0	0	8	0	0	0
2:63517033|63517101	intron	ENSG00000143951	WDPCP	0	0	0	0	8	0
1:97515726|97679182	exon	ENSG00000188641	DPYD	0	0	4	0	0	0
3:125027205|125029488	exon	ENSG00000173706	HEG1	0	0	4	0	0	0
3:53312241|53319473	exon	ENSG00000272886	DCP1A	0	10	0	0	0	0
10:49952126|49973142	exon	ENSG00000204152	TIMM23B	0	0	8	0	0	0
15:85075862|85083644	exon	ENSG00000073417	PDE8A	0	0	28	0	0	0
3:72832369|72844423	exon	ENSG00000144736	SHQ1	90	0	26	6	60	0
1:235686949|235693486	exon	ENSG00000143669	LYST	0	0	2	0	0	0
13:79370945|79371930	exon	ENSG00000139746	RBM26	0	0	8	0	0	0
19:4497958|4498915	exon	ENSG00000167674	CTB-50L17.10	0	0	0	0	0	4
12:122138815|122141083	exon	ENSG00000175727	MLXIP	0	14	0	0	0	0
6:17507169|17507726	exon	ENSG00000112186	CAP2	0	0	4	0	0	0
6:32062157|32067984	exon	ENSG00000168477	TNXB	0	0	4	62	0	0
17:4289230|4296839	exon_intron	ENSG00000132388	UBE2G1	24	0	0	0	0	0
4:39879728|39890364	exon	ENSG00000121892	PDS5A	0	0	6	0	0	0
4:184657082|184678394	exon	ENSG00000164306	PRIMPOL	0	0	2	0	0	0
1:148106942|148538700	exon_intron	ENSG00000198658,ENSG00000199879,ENSG00000201183,ENSG00000202408,ENSG00000207340,ENSG00000224335,ENSG00000224481,ENSG00000225080,ENSG00000225871,ENSG00000227700,ENSG00000227733,ENSG00000228626,ENSG00000231196,ENSG00000231551,ENSG00000232265,ENSG00000234283,ENSG00000235988,ENSG00000236334,ENSG00000238107,ENSG00000238765,ENSG00000238825,ENSG00000252135,ENSG00000252744,ENSG00000263956,ENSG00000270629…	ABHD17AP1,AC245100.1,LINC01138,MIR6077,NBPF11,NBPF14,PFN1P4,PPIAL4G,RNA5SP57,RNU1-120P,RNU1-122P,RNU1-13P,RNVU1-1,RNVU1-2,RNVU1-3,RP11-301M17.1,RP11-301M17.2,RP11-495P10.1,RP11-495P10.10,RP11-495P10.3,RP11-495P10.4,RP11-495P10.5,RP11-495P10.6,RP11-495P10.7,RP11-495P10.9,RP4-565E6.1,RP6-74O6.6,U1,XXyac-YX155B6.5,Y_RNA	0	0	0	0	0	4
12:51204173|51206883	exon	ENSG00000184271	POU6F1	0	0	2	0	0	0
6:116399198|116399666	exon	ENSG00000111817	DSE	0	0	10	0	0	0
1:26560726|26561663	exon	ENSG00000117676	RPS6KA1	0	0	0	0	0	6
17:21006896|21012935	exon	ENSG00000124422	USP22	0	0	4	0	0	0
1:204116507|204117707	exon	ENSG00000143842	SOX13	0	0	0	0	0	10
14:58474607|58477241	exon	ENSG00000100578	KIAA0586	0	0	2	0	0	0
10:20211669|20219102	exon	ENSG00000120594	PLXDC2	0	0	6	0	0	0
7:92457552|92491331	exon_intron	ENSG00000127980,ENSG00000157259,ENSG00000242950,ENSG00000244055	AC007566.10,ERVW-1,GATAD1,PEX1	0	0	8	0	0	0
20:43596435|43604258	exon	ENSG00000101052	IFT52	0	0	4	0	0	0
18:79176813|79277196	exon	ENSG00000166377	ATP9B	0	0	2	0	0	0
7:107146308|107153251	exon	ENSG00000005249	PRKAR2B	0	4	6	0	0	8
2:197416741|197420542	exon	ENSG00000115524	SF3B1	56	0	8	0	0	0
4:3182354|3189093	exon	ENSG00000197386	HTT	0	0	4	0	0	0
6:158583954|158589782	exon	ENSG00000146433	TMEM181	38	0	604	14	140	40
10:100923975|100926019	exon	ENSG00000119906	SLF2	0	0	0	0	0	4
19:47725812|47726224	exon	ENSG00000024422	EHD2	0	0	0	0	28	0
14:55612019|55619312	exon	ENSG00000126777	KTN1	0	0	2	0	0	4
3:38477287|38482560	exon	ENSG00000114739	ACVR2B	0	0	0	0	0	4
5:72968498|73017308	exon	ENSG00000157107	FCHO2	0	0	2	0	0	0
3:77098014|77098340	exon	ENSG00000185008	ROBO2	0	0	2	0	0	0
4:55470717|55510065	exon	ENSG00000134852	CLOCK	0	0	8	0	0	0
15:85768017|85769820	exon	ENSG00000183655	KLHL25	32	0	0	0	0	0
6:90536337|90548177	exon	ENSG00000135341	MAP3K7	0	0	2	0	0	0
15:101661712|101686062	exon	ENSG00000185418	TARSL2	0	0	2	0	0	0
1:12362720|12363247	exon	ENSG00000048707	VPS13D	46	0	2	0	0	0
7:17868407|17875790	exon	ENSG00000071189	SNX13	36	28	44	2	72	14
2:39331917|39378123	exon	ENSG00000011566	MAP4K3	0	0	4	0	0	0
2:20307978|20327378	exon	ENSG00000055917	PUM2	0	0	36	0	0	0
2:200920222|200942777	exon	ENSG00000115942	ORC2	0	0	0	0	0	2
6:121239070|121256285	exon	ENSG00000146350	TBC1D32	0	0	0	0	14	0
8:26333486|26339973	exon	ENSG00000221914	PPP2R2A	52	0	6	0	0	0
18:2769694|2771618	exon	ENSG00000101596	SMCHD1	0	0	2	0	0	0
19:55200236|55204048	exon	ENSG00000080031	PTPRH	0	0	2	0	0	0
19:7166154|7168094	exon	ENSG00000171105	INSR	0	0	0	0	0	6
15:50948020|50950169	exon	ENSG00000081014	AP4E1	0	0	10	0	0	0
2:196998337|197013712	exon	ENSG00000065413	ANKRD44	0	0	2	0	0	0
9:128185547|128187934	exon	ENSG00000148337	CIZ1	74	6	32	18	12	4
1:52495427|52509712	exon	ENSG00000134744	ZCCHC11	0	10	6	10	28	0
1:32383830|32386895	exon	ENSG00000160058	BSDC1	0	0	4	0	0	0
4:26659597|26673888	exon	ENSG00000109680	TBC1D19	0	0	4	0	0	0
4:140947654|140967873	exon	ENSG00000170153	RNF150	0	0	18	0	0	14
5:95736889|95763620	exon	ENSG00000164292	RHOBTB3	0	0	0	8	0	0
1:61762858|61766473	exon	ENSG00000132849	INADL	0	0	6	0	0	0
11:1881432|1887576	exon	ENSG00000130592	LSP1	0	0	0	0	0	2
X:103586649|103608673	exon_intron	ENSG00000133142,ENSG00000196507,ENSG00000279894	GHc-857G6.7,TCEAL3,TCEAL4	0	10	0	0	0	0
17:59731421|59817773	exon	ENSG00000062716	VMP1	0	0	4	0	0	0
4:86672365|86693674	exon	ENSG00000163629	PTPN13	0	0	0	0	0	4
6:38061593|38116739	exon	ENSG00000156639	ZFAND3	0	0	10	0	0	0
10:7188624|7205928	exon	ENSG00000198879	SFMBT2	0	0	12	0	0	0
10:45896184|45916171	exon	ENSG00000239883	PARGP1	0	0	2	0	0	0
6:167022409|167033971	exon	ENSG00000213066,ENSG00000272980	FGFR1OP,RP11-517H2.6	0	0	36	8	16	0
6:28248067|28249834	exon	ENSG00000187626	ZKSCAN4	0	0	2	0	0	0
12:123202624|123203084	exon	ENSG00000051825	MPHOSPH9	0	0	2	0	0	0
8:43158575|43172386	exon	ENSG00000165102	HGSNAT	28	0	0	0	0	0
15:25683286|25691791	exon	ENSG00000206190	ATP10A	0	0	0	0	0	4
20:35842573|35858381	exon	ENSG00000025293	PHF20	34	16	58	10	72	34
X:70499877|70500049	exon	ENSG00000082458	DLG3	0	0	2	0	0	0
18:44949881|44953340	exon	ENSG00000152217	SETBP1	0	0	2	0	14	0
5:94628811|94643435	exon	ENSG00000133302	SLF1	0	0	2	0	0	0
7:50669722|50705323	exon	ENSG00000106070	GRB10	0	20	4	0	0	0
1:100912112|100921841	exon	ENSG00000162695	SLC30A7	0	0	2	0	0	0
19:12089874|12090324	intergenic region	n/a	---	0	0	14	0	0	0
15:42950262|42970607	exon	ENSG00000159459	UBR1	0	0	2	0	0	0
18:54271360|54277855	exon	ENSG00000101751	POLI	54	30	22	16	16	18
2:200992281|200997540	exon	ENSG00000155744	FAM126B	0	0	2	0	0	0
2:38748898|38749346	exon	ENSG00000115875	SRSF7	0	0	2	0	0	0
11:77841019|77842628	exon	ENSG00000087884	AAMDC	0	0	0	0	0	10
5:353730|376716	exon	ENSG00000063438	AHRR	0	8	6	0	0	0
12:112410320|112411442	exon	ENSG00000089009	RPL6	0	0	2	0	0	0
3:62465367|62478416	exon	ENSG00000163618	CADPS	0	0	10	0	0	0
8:47794290|47798397	exon	ENSG00000253729	PRKDC	0	0	0	6	0	0
6:75265231|75272955	exon_intron	ENSG00000112697	TMEM30A	0	0	8	0	0	0
1:179118587|179131481	exon	ENSG00000143322	ABL2	0	0	2	0	0	0
8:92916929|92930707	exon_intron	ENSG00000205133,ENSG00000253197	CTD-3239E11.2,TRIQK	0	0	4	0	0	0
20:13528446|13569586	exon	ENSG00000089123	TASP1	0	0	4	0	0	0
7:77661198|77662917	exon_intron	ENSG00000214293	APTR	0	0	6	0	0	0
2:37236096|37237867	exon	ENSG00000003509	NDUFAF7	0	0	6	0	0	0
2:131722417|131733952	exon	ENSG00000197927	C2orf27A	0	0	0	0	26	0
3:167602127|167604468	exon	ENSG00000174776	WDR49	0	0	4	0	0	0
10:123766078|123767152	exon_intron	ENSG00000121898	CPXM2	0	0	6	0	0	0
2:58198579|58222042	exon	ENSG00000115392	FANCL	0	0	4	0	0	0
16:31190843|31190961	intron	ENSG00000089280	FUS	0	0	2	0	0	0
20:49074785|49089746	exon	ENSG00000124207	CSE1L	0	0	0	0	0	2
11:103626060|103680342	exon_intron	ENSG00000254987	RP11-563P16.1	0	0	4	0	0	10
12:27719808|27724186	exon	ENSG00000061794	MRPS35	0	0	14	6	0	0
1:120319191|120319679	exon	ENSG00000274642	CH17-472G23.1	0	0	8	0	0	0
14:81497892|81499662	exon	ENSG00000071537	SEL1L	0	0	4	0	0	0
2:85349384|85351862	exon	ENSG00000042445	RETSAT	0	0	0	0	0	2
3:197832197|197835822	exon	ENSG00000186001	LRCH3	0	0	8	6	0	0
7:99493040|99494631	exon_intron	ENSG00000160908	ZNF394	0	12	12	0	0	0
5:37026229|37027412	exon	ENSG00000164190	NIPBL	0	0	6	0	0	0
1:222724092|222725555	exon	ENSG00000162819	BROX	36	30	98	0	26	6
12:68866896|68871956	exon	ENSG00000135678	CPM	0	0	2	0	0	0
16:2317283|2317764	exon	ENSG00000167972	ABCA3	0	0	22	0	22	0
16:53235185|53238586	exon	ENSG00000177200	CHD9	0	12	30	6	36	22
X:31627673|31729748	exon	ENSG00000198947	DMD	0	0	0	0	24	0
22:40349832|40354327	exon	ENSG00000239900	ADSL	0	0	10	0	0	0
17:68450728|68452992	exon	ENSG00000070540	WIPI1	0	0	14	0	0	18
7:131399241|131429145	exon	ENSG00000128585	MKLN1	0	0	2	0	0	0
X:70341799|70343982	exon	ENSG00000090889	KIF4A	0	0	2	0	0	0
16:48256610|48277479	exon	ENSG00000102910	LONP2	0	0	0	0	0	6
9:113256114|113258862	exon	ENSG00000136868	SLC31A1	24	0	52	0	0	0
1:108650211|108655698	exon	ENSG00000162639	HENMT1	0	0	2	0	0	0
12:101161974|101184222	exon	ENSG00000256870	SLC5A8	0	0	0	0	0	2
10:31355144|31358333	exon	ENSG00000148516	ZEB1	0	0	6	0	0	0
1:173826687|173830761	exon	ENSG00000117593	DARS2	0	0	2	0	0	0
1:151232248|151232703	exon	ENSG00000143398	PIP5K1A	0	0	4	0	0	0
9:135817977|135819146	exon	ENSG00000130559	CAMSAP1	0	10	0	0	0	0
6:35747261|35747647	exon	ENSG00000157343	ARMC12	0	0	2	0	0	0
4:119412352|119420155	exon	ENSG00000283050	GTF2IP12	0	0	6	0	0	0
17:64160801|64177471	exon	ENSG00000136478	TEX2	0	0	0	0	0	4
2:85844396|85848204	exon	ENSG00000115525	ST3GAL5	0	0	0	0	0	8
1:52813536|52813912	exon	ENSG00000162378	ZYG11B	0	0	4	0	0	2
8:17989859|17991700	exon	ENSG00000078674	PCM1	40	0	2	0	0	0
13:112806213|112810726	exon	ENSG00000068650	ATP11A	0	0	26	0	8	0
9:126381064|126395697	exon	ENSG00000196814	MVB12B	22	0	10	0	0	2
19:56368866|56373283	exon	ENSG00000240225	ZNF542P	0	0	2	0	0	0
5:116504645|116504844	intron	ENSG00000092421,ENSG00000248445	SEMA6A,SEMA6A-AS1	0	0	0	0	0	6
19:36712386|36712867	exon	ENSG00000189042	ZNF567	0	0	8	0	0	8
10:95237929|95247366	exon	ENSG00000107438	PDLIM1	30	0	0	0	0	0
2:218534609|218546298	exon	ENSG00000135913	USP37	0	0	2	0	0	0
6:43565743|43567168	intron	ENSG00000124571	XPO5	0	0	2	0	0	0
21:33907341|33909211	exon	ENSG00000241837,ENSG00000249209	AP000304.12,ATP5O	0	0	14	0	0	0
1:173523969|173530054	exon	ENSG00000162753	SLC9C2	0	0	0	0	0	2
15:42810614|42872758	exon	ENSG00000128881	TTBK2	0	0	4	0	0	0
7:87700421|87741579	exon	ENSG00000105784	RUNDC3B	0	0	6	0	0	8
13:52676230|52680155	exon	ENSG00000165416	SUGT1	0	0	2	0	0	0
1:227016080|227026152	exon	ENSG00000143776	CDC42BPA	0	0	0	0	0	4
1:1641906|1708952	exon_intron	ENSG00000008128,ENSG00000189339,ENSG00000189409,ENSG00000215914,ENSG00000248333,ENSG00000268575,ENSG00000269227,ENSG00000269737,ENSG00000272004	CDK11A,CDK11B,MMP23A,MMP23B,RP1-283E3.8,RP11-345P4.10,RP11-345P4.6,RP11-345P4.7,SLC35E2B	0	0	10	0	0	0
12:100922226|100987670	exon	ENSG00000151572	ANO4	0	0	4	0	0	20
17:62052537|62063301	exon	ENSG00000108510	MED13	0	0	4	0	0	0
3:196402952|196407393	exon	ENSG00000163960	UBXN7	0	0	4	0	0	0
8:134608729|134610655	exon	ENSG00000066827	ZFAT	0	0	0	0	22	18
1:215575901|215586685	exon	ENSG00000136636	KCTD3	0	0	4	0	0	0
17:35817716|35820437	exon	ENSG00000270647	TAF15	0	0	4	0	0	0
10:68383798|68386128	exon	ENSG00000204130	RUFY2	0	0	6	0	0	0
14:69453241|69455866	exon	ENSG00000029364	SLC39A9	0	0	2	0	0	0
7:92489293|92489911	exon	ENSG00000127980	PEX1	58	0	14	0	106	0
2:15603192|15607313	exon	ENSG00000079785	DDX1	20	0	14	0	0	8
21:39232177|39232498	exon	ENSG00000185658	BRWD1	0	0	6	0	0	0
5:157509301|157518888	exon	ENSG00000135074	ADAM19	0	0	0	0	0	6
12:89619999|89635251	exon	ENSG00000070961	ATP2B1	0	0	4	0	0	0
13:49331947|49377131	exon	ENSG00000102547	CAB39L	0	0	0	0	0	8
4:83267586|83279114	exon	ENSG00000173085	COQ2	0	0	8	0	0	0
2:27677365|27677736	intron	ENSG00000163798	SLC4A1AP	0	0	4	0	0	0
20:25496663|25498346	exon	ENSG00000101004	NINL	0	16	0	0	0	0
1:97573760|97691798	exon	ENSG00000188641	DPYD	0	0	2	0	0	0
1:109350929|109355469	exon	ENSG00000134243	SORT1	0	0	2	0	0	0
7:144548491|144667846	exon	ENSG00000196511	TPK1	0	0	0	0	0	2
6:82210814|82211572	exon	ENSG00000005700	IBTK	62	0	28	0	0	10
13:35793366|35810968	exon	ENSG00000133083	DCLK1	0	0	4	0	0	0
4:32146053|32155406	exon	ENSG00000251129	RP11-734I18.1	0	0	6	0	0	0
1:19904267|19904987	exon	ENSG00000169914	OTUD3	0	0	6	14	0	0
6:72307258|72313672	exon	ENSG00000079841	RIMS1	54	0	26	0	32	0
3:32757014|32757274	intron	ENSG00000182973	CNOT10	0	0	4	10	0	0
5:21802167|21854790	exon	ENSG00000154162	CDH12	0	0	2	8	0	0
15:92120465|92128489	exon	ENSG00000176463	SLCO3A1	0	0	2	0	0	0
20:13559008|13587370	exon	ENSG00000089123	TASP1	0	0	10	0	0	0
11:78465876|78469313	exon	ENSG00000137513	NARS2	0	0	6	0	0	0
2:55246337|55249534	exon	ENSG00000085760	MTIF2	0	10	4	0	0	12
19:5604583|5604936	exon	ENSG00000130254	SAFB2	76	0	90	20	48	36
20:18542296|18543172	exon	ENSG00000101310	SEC23B	0	0	2	0	0	0
14:96555847|96556413	exon	ENSG00000090060	PAPOLA	58	8	60	16	0	50
16:28581055|28585720	exon	ENSG00000176476	SGF29	0	0	2	0	0	0
2:26254247|26254474	exon	ENSG00000138029	HADHB	0	0	2	0	0	0
17:19785937|19801922	exon	ENSG00000083290	ULK2	0	0	2	0	0	0
7:108496584|108515574	exon	ENSG00000135241	PNPLA8	0	0	0	8	0	0
1:40089410|40092507	exon	ENSG00000131238	PPT1	0	0	10	0	0	0
16:85668140|85671098	exon	ENSG00000131149	GSE1	0	0	4	0	0	0
6:136694140|136720589	exon	ENSG00000197442	MAP3K5	0	0	12	6	0	68
7:75210528|75217264	exon	ENSG00000277053	GTF2IP1	0	0	4	4	0	0
2:26373367|26375089	exon	ENSG00000138018	EPT1	0	0	4	0	0	0
6:112200133|112216469	exon_intron	ENSG00000112769	LAMA4	0	0	4	0	0	0
9:122877471|122883379	exon	ENSG00000056586	RC3H2	0	0	14	0	0	6
8:140846599|140890769	exon	ENSG00000169398	PTK2	0	10	18	0	0	46
20:33611094|33611335	exon	ENSG00000078699	CBFA2T2	0	0	8	0	32	0
15:77283883|77286504	exon	ENSG00000173517	PEAK1	0	0	4	0	0	0
19:5786846|5787060	exon	ENSG00000141994	DUS3L	0	0	2	0	0	0
1:176116624|176136547	exon	ENSG00000143207	RFWD2	0	0	8	0	0	0
22:26351052|26365566	exon	ENSG00000100095	SEZ6L	0	0	8	0	0	0
11:16800974|16803295	exon	ENSG00000166689	PLEKHA7	12	0	0	0	0	0
10:121790169|121841263	exon	ENSG00000107669	ATE1	0	0	4	0	0	0
12:111552280|111555919	exon	ENSG00000204842	ATXN2	594	102	614	140	194	278
17:2438109|2473664	exon	ENSG00000127804	METTL16	0	0	6	0	0	0
5:94384368|94386404	exon	ENSG00000185261	KIAA0825	0	0	2	0	0	0
11:85981745|85982003	exon	ENSG00000073921	PICALM	0	0	4	20	0	0
7:158768997|158788417	exon_intron	ENSG00000117868	ESYT2	0	0	4	0	0	0
13:41907586|41950013	exon	ENSG00000102763	VWA8	0	0	14	0	0	0
1:146069543|146097184	exon	ENSG00000271425	NBPF10	0	0	0	4	0	0
2:202297379|202297906	exon	ENSG00000055044	NOP58	0	0	14	0	38	0
2:241157807|241163401	exon	ENSG00000115685	PPP1R7	0	0	0	0	32	0
11:16341012|16341252	exon	ENSG00000110693	SOX6	0	0	8	0	0	0
15:30322359|30324289	exon	XLOC_050914	---	0	0	16	0	0	0
17:32601324|32605241	exon_intron	ENSG00000176658	MYO1D	0	0	6	0	0	0
11:83462002|83466817	exon	ENSG00000150672	DLG2	0	0	2	0	0	0
10:106618149|106620561	exon	ENSG00000108018	SORCS1	24	0	26	0	0	0
1:92834779|92837633	exon	ENSG00000122406	RPL5	2	0	0	0	0	6
16:53844155|53845086	exon_intron	ENSG00000140718	FTO	0	0	10	10	0	26
2:229976241|229996923	exon	ENSG00000153832	FBXO36	0	0	12	0	0	0
21:39274374|39277351	exon	ENSG00000185658	BRWD1	0	0	2	0	0	0
6:64066338|64082002	exon	ENSG00000188107	EYS	0	0	2	0	0	0
10:68483420|68493570	exon	ENSG00000122912	SLC25A16	0	0	0	0	0	4
6:121255328|121256285	exon	ENSG00000146350	TBC1D32	0	0	2	0	0	0
17:77194677|77194911	exon	ENSG00000129657	SEC14L1	0	0	4	0	0	0
7:23123777|23144025	exon	ENSG00000122550	KLHL7	0	0	12	0	0	0
7:134947508|134950514	exon	ENSG00000122786	CALD1	0	0	0	0	0	2
16:48347507|48348290	exon	ENSG00000102910	LONP2	0	0	2	0	0	0
7:104188251|104204234	exon	ENSG00000164815	ORC5	42	0	38	0	0	0
7:72925766|72926234	intron	ENSG00000196313	POM121	0	0	0	0	0	6
9:123010354|123020459	exon	ENSG00000011454	RABGAP1	0	0	6	0	0	0
1:92320599|92345914	exon	ENSG00000122484	RPAP2	0	0	28	0	0	0
2:202825695|202829016	exon	ENSG00000163596	ICA1L	0	0	14	0	0	0
2:165100302|165115575	exon	ENSG00000153253	SCN3A	0	0	10	0	0	0
X:53561756|53562244	exon	ENSG00000086758	HUWE1	0	0	4	0	0	0
5:170878097|170896115	exon	ENSG00000204764	RANBP17	50	60	102	24	22	246
14:96289656|96347341	exon	ENSG00000066739	ATG2B	0	0	2	0	0	0
6:64886697|64945914	exon	ENSG00000188107	EYS	0	0	2	0	0	0
X:48511295|48511935	exon	ENSG00000102312	PORCN	0	0	2	0	0	0
5:6622016|6625669	exon	ENSG00000037474	NSUN2	54	0	30	4	48	24
7:5900284|5900932	exon	ENSG00000122674	CCZ1	0	0	6	0	10	0
17:76047906|76057543	exon	ENSG00000167881	SRP68	0	10	0	0	0	0
1:213104454|213129889	exon	ENSG00000136643	RPS6KC1	0	0	2	0	0	0
5:109729342|109755456	exon	ENSG00000112893	MAN2A1	0	0	2	0	0	0
12:12487028|12500682	exon	ENSG00000111266	DUSP16	0	0	6	0	0	0
1:51409535|51421858	exon	ENSG00000085832	EPS15	0	0	0	2	0	0
16:68274691|68275249	exon	ENSG00000103064	SLC7A6	22	0	0	0	0	0
1:77711747|77714783	exon	ENSG00000077254	USP33	0	0	18	0	0	6
13:32732101|32753536	exon	ENSG00000083642	PDS5B	0	0	4	0	0	0
3:188758632|188760282	exon_intron	ENSG00000145012	LPP	0	0	4	0	0	0
10:14934380|14945189	exon	ENSG00000152457	DCLRE1C	0	0	0	2	0	0
X:118584735|118590302	exon	ENSG00000147251	DOCK11	16	0	8	0	28	4
8:102838744|102858150	exon	ENSG00000155096	AZIN1	0	0	2	0	0	0
17:29666867|29684684	exon	ENSG00000141298	SSH2	0	0	4	0	0	0
13:54581571|54581771	intergenic region	n/a	---	0	0	8	0	0	0
17:76057403|76067330	exon	ENSG00000167881	SRP68	0	0	6	0	0	0
3:105681724|105693588	exon	ENSG00000114423	CBLB	0	0	2	0	0	0
2:143951982|143957339	exon	ENSG00000121964	GTDC1	0	0	2	0	0	0
9:104802054|104804720	exon	ENSG00000165029	ABCA1	0	0	0	0	20	0
4:183704979|183708574	exon	ENSG00000168538	TRAPPC11	28	0	0	0	0	0
18:31846716|31849739	exon	ENSG00000153339	TRAPPC8	0	0	14	0	0	0
17:2467761|2473664	exon	ENSG00000127804	METTL16	0	10	2	0	0	0
1:153752279|153759613	exon	ENSG00000143624	INTS3	0	0	2	0	0	0
8:60844864|60845409	exon	ENSG00000171316	CHD7	0	0	0	0	0	2
11:86011030|86014963	exon	ENSG00000073921	PICALM	0	0	8	0	0	14
17:82900651|82906053	exon	ENSG00000141556	TBCD	0	0	4	0	0	0
5:80665143|80679093	exon	ENSG00000113318	MSH3	0	0	0	0	0	8
5:159194716|159203656	exon	ENSG00000145860	RNF145	0	0	32	6	0	8
8:85259421|85268627	exon	ENSG00000185015	CA13	0	4	2	0	0	0
1:176144005|176163891	exon_intron	ENSG00000143207	RFWD2	0	0	6	0	0	0
1:10267380|10268263	exon	ENSG00000054523	KIF1B	16	0	16	0	36	22
4:182346651|182628889	exon	ENSG00000218336	TENM3	10	0	0	0	0	0
9:110250880|110251357	intron	ENSG00000136810	TXN	0	0	0	0	0	6
9:93471141|93516269	exon	ENSG00000048828	FAM120A	2	0	0	0	0	0
14:21211810|21234229	exon	ENSG00000092199	HNRNPC	0	0	0	4	0	0
17:78190970|78192785	exon	ENSG00000183077	AFMID	0	0	2	0	4	0
7:14574212|14574372	exon	ENSG00000136267	DGKB	0	0	2	0	0	0
1:23441102|23442612	exon	ENSG00000088280	ASAP3	0	20	0	0	0	0
18:21536042|21568094	exon	ENSG00000141446	ESCO1	0	0	4	0	0	0
7:6585016|6585260	exon	ENSG00000136247	ZDHHC4	18	0	24	0	0	0
14:50741582|50744365	exon	ENSG00000100503	NIN	26	0	18	0	0	0
12:116230433|116237705	exon_intron	ENSG00000123066	MED13L	0	0	62	0	64	22
3:104817473|104855451	exon_intron	XLOC_102617	---	0	146	0	38	0	118
22:43711475|43765393	exon	ENSG00000186976	EFCAB6	2	0	0	0	0	2
8:123077111|123084340	exon	ENSG00000156787	TBC1D31	92	18	104	8	102	58
9:8633317|8636844	exon	ENSG00000153707	PTPRD	0	0	2	0	0	0
16:14661892|14665071	exon	ENSG00000103429	BFAR	0	0	0	0	0	2
14:31156840|31172122	exon	ENSG00000092148	HECTD1	0	0	0	4	0	0
1:172038319|172044452	exon	ENSG00000197959	DNM3	0	0	4	0	0	0
12:6655638|6656798	exon	ENSG00000111653	ING4	0	0	4	0	0	0
8:106740343|106742317	exon	ENSG00000164830	OXR1	0	0	0	0	0	2
1:21842002|21842380	exon	ENSG00000142798	HSPG2	0	0	0	6	0	0
4:116904305|116928452	intergenic region	n/a	---	0	0	6	0	0	0
2:9440491|9443661	exon	ENSG00000119203	CPSF3	0	0	2	0	0	0
5:693278|770117	exon_intron	ENSG00000171368,ENSG00000206077,ENSG00000249908,XLOC_121533	BRD9P2,TPPP,ZDHHC11B	0	0	8	0	0	0
5:50402286|50411383	exon	ENSG00000170571	EMB	0	0	6	0	4	0
6:110217702|110219869	exon	ENSG00000168438	CDC40	0	40	14	6	20	0
15:72217409|72219110	exon	ENSG00000067225	PKM	0	0	2	0	0	0
10:21534645|21557824	exon	ENSG00000078403	MLLT10	0	0	2	0	0	0
9:95897849|95928864	exon	ENSG00000182150	ERCC6L2	0	0	2	0	0	0
14:75097100|75103997	exon	ENSG00000119638	NEK9	0	0	0	0	0	4
3:183747672|183756689	exon	ENSG00000163872	YEATS2	0	0	2	0	0	0
3:42619020|42632823	exon	ENSG00000114857	NKTR	0	0	2	0	0	0
3:120192939|120244478	exon	ENSG00000175697	GPR156	0	0	0	0	0	2
19:12928342|12928663	exon	ENSG00000179115	FARSA	42	0	0	0	0	0
11:72867865|72902638	exon	ENSG00000137478	FCHSD2	0	0	4	0	0	0
17:2438109|2502331	exon	ENSG00000127804	METTL16	0	0	2	0	0	0
X:65524336|65524563	intron	ENSG00000001497	LAS1L	0	0	2	0	0	0
1:107324282|107324922	exon	ENSG00000162631	NTNG1	0	0	24	0	0	0
1:11073934|11074326	exon	ENSG00000171824	EXOSC10	0	0	6	0	0	0
3:50105549|50108304	exon	ENSG00000003756	RBM5	16	0	2	0	0	0
1:153932463|153932641	exon	ENSG00000198837	DENND4B	0	0	2	0	0	0
2:39325518|39333574	exon	ENSG00000011566	MAP4K3	0	0	4	0	0	0
2:172568741|172593048	exon	ENSG00000152256	PDK1	0	0	2	0	0	0
7:87884979|87897339	exon	ENSG00000006634	DBF4	0	0	2	0	0	0
2:128127361|128134961	exon	ENSG00000136731	UGGT1	0	0	6	0	0	0
12:111295333|111298589	exon	ENSG00000111249	CUX2	0	0	4	0	0	0
8:15650697|15662296	exon	ENSG00000104723	TUSC3	0	0	18	0	0	8
10:119926036|119933785	exon	ENSG00000107651	SEC23IP	0	0	4	0	0	0
5:5441112|5444326	exon	ENSG00000164151	ICE1	0	0	28	0	0	10
18:9195551|9221999	exon	ENSG00000101745	ANKRD12	0	0	8	4	0	0
11:120474560|120477526	exon	ENSG00000196914	ARHGEF12	114	74	182	36	90	244
17:30792440|30793672	exon	ENSG00000176390	CRLF3	0	14	8	4	12	16
12:94169157|94186473	exon	ENSG00000136040	PLXNC1	0	0	292	0	0	0
7:92245197|92245905	exon_intron	ENSG00000001631	KRIT1	0	0	2	0	0	0
4:75964135|75982037	exon	ENSG00000198301	SDAD1	0	14	2	0	0	0
11:111836165|111838378	exon	ENSG00000086848,ENSG00000258529	ALG9,RP11-108O10.8	0	10	6	0	0	10
14:100831421|100834751	exon	ENSG00000214548	MEG3	0	0	2	0	0	0
3:136518248|136521417	exon	ENSG00000118007	STAG1	0	0	0	0	0	4
2:168161787|168167407	exon	ENSG00000198648	STK39	22	0	68	0	0	2
21:15777904|15805258	exon	ENSG00000155313	USP25	0	0	12	0	0	0
2:218463306|218466176	exon	ENSG00000135913	USP37	0	0	4	0	0	0
13:45377061|45383235	exon	ENSG00000170919	TPT1-AS1	0	0	4	0	0	0
X:84440532|84475397	exon	ENSG00000165259	HDX	0	0	2	0	0	0
10:51148107|51157148	exon_intron	ENSG00000185532	PRKG1	0	0	0	0	0	4
13:95611445|95612177	exon	ENSG00000134874	DZIP1	0	0	10	0	0	0
17:29475670|29482288	exon	ENSG00000160551	TAOK1	0	0	4	0	0	0
9:33956079|33973237	exon	ENSG00000137073	UBAP2	0	0	22	0	0	40
20:38900581|38902792	exon	ENSG00000101445	PPP1R16B	0	0	4	0	0	0
4:39913611|39917188	exon	ENSG00000121892	PDS5A	0	0	2	0	0	0
8:17098458|17120401	exon	ENSG00000155970	MICU3	0	0	6	0	0	0
5:157294783|157302890	exon	ENSG00000055163	CYFIP2	0	0	2	0	0	0
14:63415140|63422094	exon	ENSG00000154001	PPP2R5E	0	0	4	0	0	0
1:45602255|45605016	exon	ENSG00000132780	NASP	0	0	2	0	0	0
3:53874211|53876080	exon	ENSG00000113812	ACTR8	0	0	16	0	36	4
12:45891780|45893721	exon	ENSG00000189079	ARID2	0	0	46	0	0	24
14:39154211|39158402	exon	ENSG00000182400	TRAPPC6B	0	0	14	0	0	6
9:71694509|71698204	exon	ENSG00000135048	TMEM2	40	0	26	0	26	4
11:85990250|86014963	exon	ENSG00000073921	PICALM	0	0	2	0	0	0
6:118479871|118523920	exon	ENSG00000111860	CEP85L	0	0	0	0	0	6
1:223264630|223268675	exon	ENSG00000143502	SUSD4	0	0	2	0	0	0
18:23775792|23784157	exon	ENSG00000053747	LAMA3	0	0	2	0	0	0
9:20907150|20933103	exon	ENSG00000188352	FOCAD	0	10	4	0	0	12
1:1495485|1529331	exon_intron	ENSG00000160072,ENSG00000197785	ATAD3A,ATAD3B	0	0	0	0	0	22
6:111411480|111416472	exon	ENSG00000009413	REV3L	0	0	0	0	16	0
10:15275855|15284105	exon	ENSG00000148468	FAM171A1	0	0	24	0	0	0
8:41661430|41663742	exon	ENSG00000029534	ANK1	0	0	22	0	0	0
1:28571176|28571900	exon	ENSG00000180098	TRNAU1AP	0	0	18	0	0	0
17:56814869|56825321	exon	ENSG00000214226	C17orf67	0	0	2	0	0	0
4:158593401|158608043	exon	ENSG00000171509	RXFP1	0	0	0	0	0	14
1:202755271|202764145	exon	ENSG00000117139	KDM5B	0	0	0	0	14	0
13:32218749|32239881	exon	ENSG00000073910	FRY	0	0	2	0	0	0
1:170031886|170055436	exon	ENSG00000075945	KIFAP3	0	0	12	0	0	0
2:151438684|151443709	exon	ENSG00000080345	RIF1	0	0	12	0	0	4
7:77292952|77294938	exon	ENSG00000135205	CCDC146	0	0	4	0	0	0
17:18347496|18353817	exon	ENSG00000176974	SHMT1	22	0	0	0	0	0
1:11016844|11018873	exon	ENSG00000120948,ENSG00000277726	RP4-635E18.9,TARDBP	0	0	6	0	0	6
7:105142008|105143330	exon	ENSG00000135250	SRPK2	0	0	0	0	12	0
13:26337567|26385342	exon	ENSG00000132964	CDK8	0	0	6	0	0	16
2:151443259|151451705	exon	ENSG00000080345	RIF1	0	0	2	0	0	0
10:27067157|27079161	exon	ENSG00000107890	ANKRD26	0	0	8	6	0	18
12:57183775|57184214	exon	ENSG00000123384	LRP1	0	0	2	0	0	0
17:51014232|51031722	exon	ENSG00000008294	SPAG9	0	0	2	0	0	0
14:61721509|61726818	exon	ENSG00000100644	HIF1A	0	0	2	0	0	0
7:74111648|74115958	exon	ENSG00000106683	LIMK1	0	0	2	0	0	0
2:178485641|178495660	exon	ENSG00000116095	PLEKHA3	0	0	0	0	0	2
4:87441829|87451735	exon	ENSG00000170502	NUDT9	0	0	4	0	0	0
9:77794463|77797648	exon	ENSG00000156052	GNAQ	18	0	32	4	0	6
1:42773563|42775522	exon	ENSG00000164008	C1orf50	0	0	4	0	0	0
6:36213880|36218010	exon	ENSG00000096070	BRPF3	0	0	0	2	0	14
X:111123077|111152447	exon	ENSG00000077264	PAK3	0	0	44	0	0	0
8:42344953|42349090	exon	ENSG00000070501	POLB	0	0	6	0	0	0
13:99238427|99243951	exon	ENSG00000134882	UBAC2	22	0	0	0	0	0
14:100944809|100951494	exon_intron	ENSG00000199575,ENSG00000201950,ENSG00000225746	SNHG23,SNORD113-9,SNORD114-1	0	0	6	0	0	0
1:174241483|174252590	exon	ENSG00000152061	RABGAP1L	14	0	0	0	0	6
15:65106096|65106359	exon	ENSG00000246922	UBAP1L	0	0	2	0	0	0
2:152147162|152150229	exon	ENSG00000115145	STAM2	32	20	6	0	0	0
15:44497027|44499813	exon	ENSG00000137770	CTDSPL2	0	0	2	0	0	0
20:59773279|59774490	exon	ENSG00000087495	PHACTR3	0	0	2	0	0	0
7:6017814|6018045	exon	ENSG00000106305	AIMP2	0	0	6	0	0	0
3:1278413|1297991	exon	ENSG00000134115	CNTN6	0	0	0	6	0	0
1:28473554|28474151	exon	ENSG00000204138	PHACTR4	0	0	4	4	0	0
1:197172160|197191899	exon	ENSG00000177888	ZBTB41	0	0	6	0	0	0
2:38568199|38591648	exon	ENSG00000143889	HNRNPLL	0	0	2	0	0	0
14:34792775|34795765	exon	ENSG00000198604	BAZ1A	0	0	2	0	0	0
1:229458161|229463676	exon	ENSG00000069248	NUP133	20	0	2	0	0	6
2:32543241|32545860	exon	ENSG00000115760	BIRC6	0	0	4	0	0	0
3:136443287|136477412	exon	ENSG00000118007	STAG1	50	0	0	0	0	0
12:66462924|66465422	exon	ENSG00000155974	GRIP1	0	0	6	0	0	0
10:124488422|124498128	exon	ENSG00000107902	LHPP	0	0	4	2	0	0
12:6749848|6750766	exon	ENSG00000089693	MLF2	48	0	4	0	0	0
10:119168534|119169176	intron	ENSG00000165672	PRDX3	0	0	2	0	0	0
7:26670091|26690362	exon	ENSG00000005020	SKAP2	0	0	0	0	38	0
2:96711656|96734526	exon	ENSG00000114988	LMAN2L	0	0	4	0	0	0
15:81859826|81926025	exon_intron	ENSG00000259692	RP11-499F3.2	0	0	0	6	0	0
18:51058125|51059916	exon	ENSG00000141646	SMAD4	0	22	54	2	34	16
14:90978306|91041893	exon_intron	ENSG00000100784	RPS6KA5	0	0	6	0	0	0
17:14034008|14034416	exon	ENSG00000236088	COX10-AS1	0	0	14	0	0	0
18:36030808|36033837	exon	ENSG00000141425	RPRD1A	0	0	2	0	0	0
8:98136482|98136954	exon	ENSG00000104356	POP1	18	0	0	0	0	0
15:41696075|41699159	exon	ENSG00000174197	MGA	0	0	34	0	0	4
8:94827263|94827793	exon	ENSG00000164941	INTS8	0	0	8	0	0	0
1:11800212|11801399	exon	ENSG00000177000	MTHFR	0	0	4	0	0	0
7:103103051|103128792	exon	ENSG00000161048	NAPEPLD	0	0	16	0	26	0
15:63553715|63570579	exon	ENSG00000140455	USP3	0	0	2	0	0	0
1:56691394|56696667	exon_intron	ENSG00000162409	PRKAA2	0	0	4	0	0	0
20:20653530|20680801	exon	ENSG00000188559	RALGAPA2	0	0	10	0	0	0
5:138264261|138264548	exon	ENSG00000146013	GFRA3	0	0	2	0	0	0
11:3967552|4023987	exon	ENSG00000167323	STIM1	0	0	2	0	0	0
19:48131076|48133097	exon	ENSG00000105486	LIG1	0	0	2	0	0	0
2:61103853|61109296	exon	ENSG00000162929	KIAA1841	0	0	4	0	0	0
7:75953989|75954180	exon	ENSG00000127948	POR	0	0	2	0	0	0
2:85043564|85046278	exon	ENSG00000176407	KCMF1	32	0	10	0	18	0
5:180261684|180280608	exon	ENSG00000050748	MAPK9	50	18	86	6	0	12
17:32173831|32176213	exon	ENSG00000126858	RHOT1	0	0	30	0	0	0
2:174875788|174878128	exon_intron	ENSG00000128656	CHN1	0	0	26	0	0	0
X:80707427|80719656	exon	ENSG00000165288	BRWD3	0	0	16	0	32	6
19:38917724|38926300	exon	ENSG00000104835,ENSG00000269547	CTC-360G5.8,SARS2	0	0	2	0	0	0
2:49451677|49483999	exon_intron	ENSG00000282998	RP11-152D8.1	0	0	4	0	0	0
11:47734025|47751290	exon	ENSG00000109920	FNBP4	0	0	0	0	0	4
X:66170558|66189938	exon	ENSG00000089472	HEPH	0	0	0	0	0	12
14:52455324|52457174	exon	ENSG00000087301	TXNDC16	0	0	2	0	0	0
5:31995576|32010482	exon	ENSG00000133401	PDZD2	22	0	0	0	0	0
8:38247713|38252287	exon	ENSG00000085788	DDHD2	0	0	14	0	0	4
7:94909898|94911508	exon	ENSG00000158528	PPP1R9A	0	0	4	0	0	0
8:140739018|140752316	exon	ENSG00000169398	PTK2	394	36	1022	16	368	100
12:109071612|109073532	exon	ENSG00000135093	USP30	50	0	88	8	12	36
X:155415575|155441658	exon_intron	XLOC_171426	---	0	0	4	0	0	0
2:38837831|38847073	exon	ENSG00000163214	DHX57	0	0	4	0	0	0
6:101818370|101859493	exon	ENSG00000164418	GRIK2	0	0	4	0	0	0
11:20395803|20426865	exon	ENSG00000185238	PRMT3	0	0	4	0	0	0
8:132722040|132751997	exon	ENSG00000165071	TMEM71	36	0	0	0	0	0
2:241403828|241418109	exon	ENSG00000006607	FARP2	0	14	10	0	0	0
3:57235566|57249548	exon	ENSG00000157500	APPL1	0	0	2	0	0	0
5:138467073|138467158	exon	ENSG00000120738	EGR1	0	0	0	0	0	18
2:39704081|39707186	exon	ENSG00000152154	TMEM178A	0	0	2	0	0	0
12:50435488|50440549	exon	ENSG00000161813	LARP4	0	0	4	0	0	4
7:14613340|14718685	exon	ENSG00000136267	DGKB	0	0	4	0	0	0
10:75150514|75151106	exon	ENSG00000156671	SAMD8	18	12	46	0	50	12
1:32036910|32038619	exon	ENSG00000121774	KHDRBS1	0	0	28	4	28	2
8:13088487|13088704	exon	ENSG00000164741	DLC1	0	0	8	0	0	0
3:154300594|154305168	exon	ENSG00000174953	DHX36	0	0	0	2	0	0
1:1790395|1790596	exon	ENSG00000078369	GNB1	0	0	6	0	0	0
2:30533116|30533314	exon	ENSG00000172954	LCLAT1	0	0	2	0	0	0
1:16633095|16635168	exon_intron	ENSG00000215908	CROCCP2	0	0	0	0	0	10
1:28038839|28048426	exon	ENSG00000158161	EYA3	0	0	4	0	0	0
11:59649462|59651641	exon	ENSG00000166889	PATL1	0	0	2	0	0	0
21:45668874|45850095	exon_intron	ENSG00000183570,ENSG00000205424,ENSG00000275139	AL592528.1,PCBP3,RP1-101D8.1	0	0	10	0	0	0
1:70173465|70178993	exon	ENSG00000066557	LRRC40	0	0	4	0	0	0
5:138517561|138529678	exon	ENSG00000120705	ETF1	0	0	2	2	0	12
3:62491339|62536581	exon	ENSG00000163618	CADPS	0	0	2	0	0	0
20:36793249|36839441	exon	ENSG00000149639	SOGA1	0	0	0	10	0	0
17:30904066|30904529	exon	ENSG00000172171	TEFM	0	0	0	0	0	8
1:148135672|148143686	exon	ENSG00000263956	NBPF11	0	4	0	0	0	0
9:28372836|28670280	exon	ENSG00000174482	LINGO2	0	0	8	0	0	0
3:132639492|132644896	exon	ENSG00000240303	ACAD11	0	0	6	0	0	0
11:17122188|17145942	exon	ENSG00000011405	PIK3C2A	0	0	4	0	0	0
2:201129729|201149835	exon	ENSG00000003402	CFLAR	0	0	2	0	0	0
11:78103980|78104453	exon	ENSG00000159063	ALG8	0	0	2	0	0	0
4:51863437|51886638	exon	ENSG00000109184	DCUN1D4	62	0	10	0	0	0
10:119577080|119588248	exon	ENSG00000151923	TIAL1	0	0	2	0	0	0
22:40607496|40608052	intron	ENSG00000196588	MKL1	10	0	0	0	0	0
1:28560633|28561398	exon	ENSG00000180098	TRNAU1AP	28	0	2	0	0	6
6:47253256|47286595	exon	ENSG00000146072	TNFRSF21	0	0	2	0	0	0
2:232735155|232756334	exon	ENSG00000204120	GIGYF2	0	0	2	0	0	0
8:17064084|17090584	exon	ENSG00000155970	MICU3	0	0	20	0	0	0
14:102004762|102005236	exon	ENSG00000197102	DYNC1H1	0	0	4	0	0	0
2:206445307|206481308	exon	ENSG00000114948	ADAM23	0	0	4	0	0	0
12:112256320|112261429	exon	ENSG00000173064	HECTD4	0	0	2	0	0	0
1:145839890|145841071	exon	ENSG00000186141	POLR3C	0	0	26	2	0	12
13:99539446|99559534	exon	ENSG00000125304	TM9SF2	0	0	6	0	0	0
5:141409268|141410620	exon	ENSG00000253305	PCDHGB6	0	0	4	0	0	0
15:34890215|34893773	exon	ENSG00000021776	AQR	0	0	12	0	0	6
15:50300789|50304133	exon	ENSG00000104064	GABPB1	0	0	8	0	0	0
6:131165081|131219808	exon	ENSG00000118507	AKAP7	0	0	0	0	0	10
14:50148285|50150230	exon_intron	ENSG00000100485	SOS2	40	0	30	0	0	16
6:51830861|51870639	exon	ENSG00000170927	PKHD1	0	0	6	0	0	0
10:101790896|101798154	exon	ENSG00000198408	MGEA5	0	0	2	0	0	0
9:116725771|116729096	exon	ENSG00000148219	ASTN2	0	0	4	0	0	0
11:62638983|62639731	exon	ENSG00000089597	GANAB	4	12	26	2	0	10
21:39280148|39298582	exon	ENSG00000185658	BRWD1	0	0	0	0	0	8
1:108650211|108654850	exon	ENSG00000162639	HENMT1	0	0	2	0	0	0
8:38114192|38121149	exon	ENSG00000129691	ASH2L	0	0	28	4	0	10
14:67685015|67692593	exon	ENSG00000072042	RDH11	0	0	4	8	0	0
17:37984764|38187943	exon_intron	ENSG00000274419,ENSG00000274512,ENSG00000274611,ENSG00000274615,ENSG00000274663,ENSG00000275006,ENSG00000278299,ENSG00000278599	5S_rRNA,CH17-258A22.4,TBC1D3,TBC1D3C,TBC1D3D,TBC1D3E,TBC1D3L,Y_RNA	0	0	6	0	0	0
20:3296861|3298175	exon	ENSG00000088854	C20orf194	38	0	22	16	0	12
4:169555720|169556095	exon	ENSG00000137601	NEK1	0	0	8	0	14	0
21:29027873|29030773	exon	ENSG00000156256	USP16	0	0	2	0	0	0
8:131949969|131959663	exon	ENSG00000132294	EFR3A	18	0	20	0	0	0
11:66639700|66640123	exon	ENSG00000173933,ENSG00000248643	RBM14-RBM4,RBM4	0	4	54	0	34	12
10:120880826|120886836	exon	ENSG00000120008	WDR11	0	0	2	0	0	0
5:150722907|150733475	exon	ENSG00000132912	DCTN4	0	0	8	0	0	0
7:102314336|102314682	exon	ENSG00000160999	SH2B2	0	0	8	0	0	0
5:87332507|87346724	exon	ENSG00000145715	RASA1	0	0	10	0	0	0
7:131463217|131466415	exon	ENSG00000128585	MKLN1	0	0	2	0	0	0
17:8506318|8509949	exon	ENSG00000133026	MYH10	0	0	8	0	0	0
7:35132310|35145090	exon	ENSG00000189212	DPY19L2P1	0	0	2	0	0	0
12:118068377|118068597	exon	ENSG00000176834	VSIG10	0	0	0	6	0	0
3:52926031|52928341	exon	ENSG00000163935	SFMBT1	0	30	4	0	0	0
5:75381072|75386034	exon	ENSG00000113163	COL4A3BP	4	0	0	0	0	0
12:124419957|124430787	exon	ENSG00000196498	NCOR2	0	0	2	0	0	0
6:136345856|136356794	exon	ENSG00000135525	MAP7	0	0	2	0	0	0
5:123386518|123412540	exon	ENSG00000168944	CEP120	0	0	2	0	0	0
1:149655699|149669310	exon	ENSG00000277147	LINC00869	0	0	18	4	0	6
6:10935058|10956242	exon	ENSG00000153157	SYCP2L	0	0	12	0	18	0
19:41230967|41231298	exon	ENSG00000167601	AXL	0	12	6	14	0	50
7:137407875|137521966	exon	ENSG00000157680	DGKI	0	0	2	0	0	0
1:203818977|203819316	intron	ENSG00000058673	ZC3H11A	0	0	0	0	26	0
2:96610726|96631482	exon	ENSG00000114982	KANSL3	0	0	2	0	0	0
11:16046514|16186955	exon	ENSG00000110693	SOX6	0	0	2	0	0	0
15:56391243|56394834	exon	ENSG00000151575	TEX9	0	0	0	0	0	18
12:122981129|122981299	exon	ENSG00000150967,ENSG00000182196,ENSG00000256028	ABCB9,ARL6IP4,RP11-197N18.2	0	0	6	0	0	0
20:8716264|8717848	exon	ENSG00000182621	PLCB1	0	0	6	0	0	0
14:69441832|69455866	exon	ENSG00000029364	SLC39A9	0	0	4	0	0	0
8:17361117|17373240	exon	ENSG00000003987	MTMR7	0	0	4	0	0	0
1:150929967|150941428	exon	ENSG00000143379	SETDB1	0	0	18	0	24	0
8:130136951|130159964	exon	ENSG00000153317	ASAP1	0	0	2	0	0	0
18:13278105|13438384	exon	ENSG00000168675	LDLRAD4	0	0	10	0	0	0
2:38573210|38585881	exon	ENSG00000143889	HNRNPLL	0	0	2	0	18	0
4:184631765|184632396	exon	ENSG00000164305	CASP3	0	0	2	0	0	0
18:62161133|62163656	exon	ENSG00000197563	PIGN	0	0	0	0	0	6
15:73176403|73178427	exon	ENSG00000067141	NEO1	0	0	28	0	0	0
1:35506612|35507135	exon	ENSG00000142687	KIAA0319L	0	0	0	0	0	2
1:24646667|24649029	exon	ENSG00000133226	SRRM1	0	0	4	0	0	6
9:93471141|93476338	exon	ENSG00000048828	FAM120A	174	50	158	42	66	60
18:23507985|23509279	exon	ENSG00000141452	C18orf8	0	0	52	0	0	0
22:40300455|40301333	exon	ENSG00000100354	TNRC6B	0	0	4	0	0	0
17:66175044|66183307	exon	ENSG00000154240	CEP112	0	0	2	0	0	6
22:38302861|38303248	exon	ENSG00000213923	CSNK1E	0	0	2	0	0	0
1:35293026|35295988	exon_intron	ENSG00000146463	ZMYM4	0	0	30	0	0	0
20:18480038|18480509	exon	ENSG00000132664	POLR3F	0	0	2	0	0	0
2:39260606|39280356	exon	ENSG00000011566	MAP4K3	0	0	12	0	0	0
7:87163495|87174669	exon	ENSG00000135164	DMTF1	0	0	4	0	0	0
5:14330778|14336727	exon	ENSG00000038382	TRIO	0	0	16	0	20	6
14:30581076|30593639	exon	ENSG00000092140	G2E3	0	0	6	0	0	12
1:161778244|161784096	exon	ENSG00000118217	ATF6	0	0	36	10	0	24
X:19373536|19413464	exon	ENSG00000180815	MAP3K15	0	0	0	0	0	4
16:23102319|23108183	exon	ENSG00000103404	USP31	0	0	24	0	0	2
3:121498477|121498670	exon	ENSG00000051341	POLQ	0	0	4	0	0	0
6:144537582|144542870	exon	ENSG00000152818	UTRN	190	48	16	0	52	36
10:51804585|52161963	exon	ENSG00000185532	PRKG1	0	0	0	0	0	2
1:46077515|46080750	exon	ENSG00000117461,ENSG00000278139	PIK3R3	0	0	24	0	0	0
3:119503532|119517315	exon	ENSG00000113845	TIMMDC1	0	40	40	8	24	12
12:68302620|68302868	exon	ENSG00000111554	MDM1	0	0	8	0	0	0
15:43380084|43383504	exon	ENSG00000137822	TUBGCP4	0	0	0	0	0	4
1:151103562|151107222	exon	ENSG00000143458	GABPB2	0	0	2	4	0	0
3:65470283|65493631	exon	ENSG00000151276	MAGI1	0	0	2	0	0	0
7:128579999|128592017	exon	ENSG00000242588,ENSG00000280828	RP11-274B21.1,RP11-274B21.14	0	0	18	0	0	16
3:183017266|183022554	exon	ENSG00000078070	MCCC1	0	0	4	0	0	0
2:95899145|95908697	exon_intron	ENSG00000174501	ANKRD36C	0	0	8	0	0	0
10:92909427|92920050	exon	ENSG00000138190	EXOC6	0	0	6	0	0	0
X:2240554|2243230	exon_intron	ENSG00000169084	DHRSX	0	0	4	0	0	0
6:149771162|149802416	exon	ENSG00000120265	PCMT1	0	0	2	0	0	0
7:6115323|6144196	exon	ENSG00000106346	USP42	0	0	2	0	0	0
2:61278165|61281242	exon	ENSG00000115464	USP34	56	14	50	12	24	70
14:80504912|80530886	exon	ENSG00000100629	CEP128	0	0	8	0	0	0
1:75749419|75750546	exon	ENSG00000117054	ACADM	38	0	0	18	0	8
12:62537151|62545008	exon	ENSG00000061987	MON2	0	0	6	0	0	0
6:131676736|131720379	exon	ENSG00000154269	ENPP3	0	0	0	0	18	0
8:61680968|61684188	exon	ENSG00000198363	ASPH	310	206	226	68	52	236
15:76574158|76683061	exon_intron	ENSG00000140386,ENSG00000266449	MIR3713,SCAPER	0	0	10	0	0	0
8:32016248|32026231	exon_intron	ENSG00000253974	NRG1-IT1	0	0	12	0	0	0
15:76574158|76665789	exon	ENSG00000140386	SCAPER	32	0	38	0	0	2
22:31838685|31846967	exon	ENSG00000100150	DEPDC5	0	0	0	0	0	4
19:16093536|16093753	exon	ENSG00000167460	TPM4	4	0	0	0	0	0
7:139258488|139266403	exon	ENSG00000157741	UBN2	0	0	2	0	0	0
1:45038936|45043395	exon	ENSG00000162415	ZSWIM5	0	0	0	0	0	4
18:31657976|31666372	exon	ENSG00000118276	B4GALT6	0	0	2	0	0	0
4:119596523|119607297	exon	ENSG00000138735	PDE5A	0	16	0	0	0	0
17:75262497|75263507	exon	ENSG00000125445	MRPS7	0	0	2	0	0	0
6:137871213|137871522	exon	ENSG00000118503	TNFAIP3	0	0	2	0	0	0
X:54091312|54159616	exon	ENSG00000184083	FAM120C	28	0	0	0	0	0
1:119921713|119923984	exon	ENSG00000134250	NOTCH2	22	0	0	0	0	0
5:31448547|31449419	exon	ENSG00000113360	DROSHA	0	0	2	0	0	0
12:107743197|107746424	exon	ENSG00000110851	PRDM4	0	0	26	0	0	0
16:48252131|48256741	exon	ENSG00000102910	LONP2	0	0	2	0	0	0
17:20892230|20892432	exon	ENSG00000233098	CCDC144NL-AS1	0	0	12	0	0	0
19:17152644|17154415	exon	ENSG00000099331	MYO9B	0	0	10	0	0	0
10:86838865|86876085	exon	ENSG00000107779	BMPR1A	62	0	16	0	0	0
15:64499293|64500166	exon	ENSG00000180357	ZNF609	14	0	10	0	0	0
X:23730527|23733217	exon	ENSG00000123130	ACOT9	0	0	8	0	0	0
8:41684544|41686283	exon	ENSG00000029534	ANK1	0	0	4	0	0	0
3:28413056|28435269	exon	ENSG00000206559	ZCWPW2	0	0	4	0	0	0
8:42906173|42931897	exon_intron	ENSG00000168172	HOOK3	0	0	4	0	0	0
1:15872816|15876678	exon	ENSG00000065526	SPEN	0	10	12	0	0	0
3:54497615|54642241	exon_intron	ENSG00000157445,ENSG00000229806,ENSG00000265992,ENSG00000276927	AC092057.1,CACNA2D3,ESRG,RPS15P5	0	0	4	0	0	0
7:66712167|66712613	exon_intron	ENSG00000154710	RABGEF1	0	0	4	0	0	0
2:10791795|10793202	exon	ENSG00000143870	PDIA6	34	0	22	0	0	28
5:11346372|11397203	exon	ENSG00000169862	CTNND2	0	0	4	0	0	0
12:99053157|99053309	exon	ENSG00000185046	ANKS1B	0	0	2	0	0	0
12:7741421|7749199	exon	ENSG00000198178	CLEC4C	0	0	2	0	0	0
15:28233146|28234284	exon	ENSG00000128731	HERC2	0	0	6	0	8	2
1:205169163|205187806	exon	ENSG00000133059	DSTYK	0	0	0	0	0	2
4:82447920|82457038	exon	ENSG00000145293	ENOPH1	0	0	2	4	0	0
2:230357805|230359132	exon	ENSG00000185404	SP140L	26	0	0	0	0	0
17:45093685|45096285	exon	ENSG00000136448	NMT1	0	0	2	0	0	0
17:1842803|1844686	exon	ENSG00000132383	RPA1	192	34	54	8	0	10
7:92327783|92352642	exon	ENSG00000001629	ANKIB1	0	0	0	0	26	0
1:99993537|99999415	exon	ENSG00000117620	SLC35A3	66	0	8	0	0	0
11:17134819|17145942	exon	ENSG00000011405	PIK3C2A	0	0	4	0	0	8
17:76287192|76290077	exon	ENSG00000129646	QRICH2	0	0	4	0	0	0
4:122192229|122207638	exon	ENSG00000138688	KIAA1109	26	0	0	0	0	0
20:44981829|44987296	exon	ENSG00000101109	STK4	0	18	6	6	70	0
X:20175164|20177084	exon	ENSG00000177189	RPS6KA3	10	0	0	0	0	0
15:72731305|72735966	exon	ENSG00000140463	BBS4	0	0	2	0	0	0
11:47483453|47484523	exon	ENSG00000149187	CELF1	0	0	30	0	0	4
9:99832689|99833454	exon	ENSG00000119508	NR4A3	0	8	0	0	0	0
1:151427823|151442205	exon	ENSG00000143442	POGZ	0	0	4	0	0	0
14:73282359|73297285	exon	ENSG00000133961	NUMB	0	0	0	0	0	4
5:79656958|79669028	exon	ENSG00000164329	PAPD4	0	24	20	0	0	22
17:59041813|59057054	exon	ENSG00000108395	TRIM37	0	0	4	0	26	0
4:36210390|36214480	exon	ENSG00000047365	ARAP2	36	0	12	0	0	0
7:18644671|18648683	exon	ENSG00000048052	HDAC9	0	0	2	0	0	0
11:65503121|65503707	exon	ENSG00000251562	MALAT1	0	0	2	0	0	0
16:19168145|19172759	exon_intron	ENSG00000103528	SYT17	0	0	2	0	0	0
14:22950314|22952683	exon	ENSG00000092036	HAUS4	22	0	8	14	0	12
11:22203804|22255522	exon	ENSG00000171714	ANO5	0	0	2	0	0	0
15:65481515|65490299	exon	ENSG00000074603	DPP8	0	0	8	0	0	2
14:58318542|58330169	exon	ENSG00000032219	ARID4A	0	0	4	0	0	0
21:40142558|40144731	exon	ENSG00000171587	DSCAM	0	0	2	0	0	0
17:60226039|60271481	exon	ENSG00000170832	USP32	0	0	2	0	0	0
3:195342471|195345317	exon	ENSG00000114331	ACAP2	40	0	4	0	0	0
12:50453460|50461347	exon	ENSG00000161813	LARP4	0	12	8	0	0	0
11:46769963|46770982	exon	ENSG00000175216	CKAP5	0	0	2	0	0	0
15:49235851|49283718	exon	ENSG00000156958	GALK2	44	0	10	0	0	8
12:333487|334422	exon	ENSG00000073614	KDM5A	0	0	2	0	0	0
7:95284018|95286325	exon	ENSG00000158528	PPP1R9A	0	0	0	0	0	4
X:21851509|21853503	exon	ENSG00000012174	MBTPS2	0	0	4	0	0	0
2:128164730|128173939	exon	ENSG00000136731	UGGT1	0	0	6	0	0	10
17:17175293|17177412	exon	ENSG00000133030	MPRIP	0	0	4	0	0	0
17:28163543|28172618	exon	ENSG00000087095	NLK	0	92	70	16	50	152
9:128533513|128533951	exon	ENSG00000119392	GLE1	0	0	4	0	0	0
2:223878529|223895630	exon	ENSG00000085449	WDFY1	0	0	4	0	0	0
1:13778418|13782831	exon	ENSG00000116731	PRDM2	36	0	0	0	0	0
4:185523362|185525171	exon	ENSG00000154553	PDLIM3	0	0	6	0	0	0
7:127807484|127888012	exon	ENSG00000197157	SND1	0	0	2	0	0	0
1:738834|740186	intron	ENSG00000228327,ENSG00000230021	RP11-206L10.2,RP5-857K21.4	0	0	8	0	0	0
2:9849373|9868429	exon	ENSG00000115750	TAF1B	0	0	4	0	0	0
8:94828975|94842488	exon	ENSG00000164941	INTS8	12	0	2	0	0	0
2:43578513|43590954	exon	ENSG00000115970	THADA	0	0	4	0	0	16
8:70138203|70144848	exon	ENSG00000140396	NCOA2	0	0	2	0	0	0
5:38505905|38530666	exon	ENSG00000113594	LIFR	0	0	0	0	0	12
10:131934556|131934696	intron	ENSG00000175470	PPP2R2D	0	0	0	0	0	8
10:53995649|54023197	exon	ENSG00000150275	PCDH15	0	0	2	0	0	0
17:75225103|75226157	exon	ENSG00000125450	NUP85	0	0	4	0	0	0
3:15939510|15947192	exon_intron	XLOC_100453	---	0	0	12	0	0	0
6:158707230|158725637	exon	ENSG00000164674	SYTL3	0	0	8	0	0	0
17:5346790|5363016	exon	ENSG00000029725	RABEP1	0	0	2	0	0	0
14:88227375|88240820	exon	ENSG00000100433	KCNK10	0	0	12	0	0	0
11:77155907|77157392	exon	ENSG00000137474	MYO7A	0	8	0	0	0	0
11:74374415|74378658	exon_intron	ENSG00000165434	PGM2L1	0	0	0	0	36	0
17:19309885|19329647	exon	ENSG00000072134	EPN2	0	0	36	0	0	0
1:113119233|113119523	exon	ENSG00000198799	LRIG2	0	0	2	0	0	0
2:63484604|63492940	exon	ENSG00000143951	WDPCP	0	2	28	0	0	0
2:200931339|200949643	exon	ENSG00000115942	ORC2	0	0	0	0	0	12
7:73462922|73470483	exon	ENSG00000009954	BAZ1B	0	0	6	0	0	2
15:62020479|62044255	exon	ENSG00000129003	VPS13C	32	0	0	0	0	0
12:2822794|2824252	exon	ENSG00000111203	ITFG2	0	0	4	4	0	0
3:53099381|53111908	exon	ENSG00000163933	RFT1	0	0	4	0	0	0
8:2914136|2916569	intergenic region	n/a	---	0	0	6	0	0	0
7:140111095|140120529	exon	ENSG00000006459	KDM7A	0	0	10	0	0	0
17:19843121|19846910	exon	ENSG00000083290	ULK2	0	0	2	0	0	0
8:2834349|2837764	intergenic region	n/a	---	0	0	6	0	0	0
10:94474668|94500327	exon	ENSG00000108239	TBC1D12	0	0	4	0	0	0
16:74912198|74956610	exon	ENSG00000103091	WDR59	0	0	2	0	0	0
14:73881205|73882438	exon	ENSG00000140043,ENSG00000258653	PTGR2,RP5-1021I20.4	0	0	0	0	0	4
5:32270817|32276742	exon	ENSG00000150712	MTMR12	16	0	0	0	0	0
14:88736364|88740572	exon	ENSG00000165521	EML5	0	0	16	0	0	14
4:15636494|15638694	exon	ENSG00000118564	FBXL5	30	0	0	0	0	0
12:48833277|48834497	exon	ENSG00000174243	DDX23	0	0	6	0	0	0
19:38723723|38723890	intron	ENSG00000130402	ACTN4	0	0	0	0	0	4
2:86541117|86542312	exon	ENSG00000115561	CHMP3	0	0	8	0	0	0
7:143857074|143876622	exon	ENSG00000198420	TCAF1	0	0	0	0	0	4
1:148106942|148548122	exon_intron	ENSG00000198658,ENSG00000199879,ENSG00000201183,ENSG00000202408,ENSG00000207340,ENSG00000224335,ENSG00000224481,ENSG00000225080,ENSG00000225871,ENSG00000227700,ENSG00000227733,ENSG00000228626,ENSG00000231196,ENSG00000231551,ENSG00000232265,ENSG00000234283,ENSG00000235988,ENSG00000236334,ENSG00000238107,ENSG00000238765,ENSG00000238825,ENSG00000252135,ENSG00000252744,ENSG00000263956,ENSG00000270629…	ABHD17AP1,AC245100.1,LINC01138,MIR6077,NBPF11,NBPF14,PFN1P4,PPIAL4G,RNA5SP57,RNU1-120P,RNU1-122P,RNU1-13P,RNVU1-1,RNVU1-2,RNVU1-3,RP11-301M17.1,RP11-301M17.2,RP11-495P10.1,RP11-495P10.10,RP11-495P10.3,RP11-495P10.4,RP11-495P10.5,RP11-495P10.6,RP11-495P10.7,RP11-495P10.9,RP4-565E6.1,RP6-74O6.6,U1,XXyac-YX155B6.5,Y_RNA	0	0	0	0	0	16
7:66991137|66994341	exon	ENSG00000126524	SBDS	26	0	6	0	0	0
7:133997492|134007835	exon	ENSG00000131558	EXOC4	24	0	4	0	0	0
X:118761138|118776511	exon	ENSG00000131724	IL13RA1	0	0	2	0	0	0
7:6580555|6585260	exon	ENSG00000136247	ZDHHC4	0	0	4	0	26	14
18:192842|204692	exon	ENSG00000101557	USP14	0	12	8	0	0	0
1:161323614|161328497	exon	ENSG00000143252	SDHC	0	0	10	0	0	0
7:127242695|127243515	exon	ENSG00000179603	GRM8	0	0	56	0	0	0
1:235800320|235801097	exon	ENSG00000143669	LYST	0	14	24	0	0	0
5:122795266|122808355	exon	ENSG00000205302	SNX2	26	0	8	0	0	0
10:92504794|92508205	exon	ENSG00000119912	IDE	0	0	4	0	0	0
11:18291442|18292976	exon	ENSG00000110756	HPS5	180	28	320	46	172	216
12:66394208|66420789	exon	ENSG00000155974	GRIP1	0	0	6	0	0	0
3:37251395|37282272	exon	ENSG00000144674	GOLGA4	0	0	2	0	0	0
7:5048033|5057779	exon	ENSG00000146587,ENSG00000272968	RBAK,RBAK-RBAKDN	18	6	14	10	0	0
17:78064722|78075278	exon	ENSG00000078687	TNRC6C	0	0	8	0	0	0
1:52954740|52978367	exon	ENSG00000116171	SCP2	0	0	2	0	0	0
7:156762134|156826744	exon	ENSG00000105983	LMBR1	0	18	16	0	0	0
5:80455692|80474830	exon	ENSG00000039319	ZFYVE16	0	0	2	0	0	0
4:102307436|102315830	exon	ENSG00000138821	SLC39A8	0	0	0	0	14	0
11:86250296|86256512	exon	ENSG00000074266	EED	14	0	2	0	0	26
1:35408008|35415714	exon	ENSG00000146463	ZMYM4	0	0	2	0	32	0
7:156826605|156836885	exon	ENSG00000105983	LMBR1	56	96	460	58	106	312
9:108990726|108992819	exon	ENSG00000119326	CTNNAL1	0	0	0	0	0	8
7:92029895|92031604	exon	ENSG00000127914	AKAP9	0	0	4	0	0	0
5:10414433|10417404	exon	ENSG00000145495	MARCH6	0	0	12	0	0	0
12:23604387|23896024	exon	ENSG00000134532	SOX5	0	0	2	0	0	0
22:21799012|21807846	exon	ENSG00000100030	MAPK1	0	0	28	0	0	18
9:128982549|128983550	exon	ENSG00000095319	NUP188	0	0	4	0	0	0
16:68875154|68880630	exon	ENSG00000103047	TANGO6	0	0	12	0	0	2
7:87693908|87741579	exon	ENSG00000105784	RUNDC3B	0	0	6	0	18	0
8:86615986|86627990	exon_intron	ENSG00000170289	CNGB3	0	0	6	0	0	0
6:75702645|75709630	exon	ENSG00000112701	SENP6	0	0	0	2	0	0
9:122957011|122990213	exon	ENSG00000011454	RABGAP1	0	0	2	0	0	0
1:91734776|91758750	exon	ENSG00000069702	TGFBR3	0	0	0	0	0	4
18:55269831|55351003	exon	ENSG00000196628	TCF4	0	0	0	6	0	0
2:30552493|30562292	exon	ENSG00000172954	LCLAT1	0	0	8	0	0	0
2:201016991|201045593	exon	ENSG00000155744	FAM126B	0	0	8	0	0	8
15:68189271|68189482	exon	ENSG00000033800	PIAS1	0	0	0	2	0	0
1:20682653|20686126	exon	ENSG00000117245	KIF17	0	0	4	0	0	0
5:151786572|151800346	exon	ENSG00000145907	G3BP1	0	0	2	0	0	0
8:47836338|47837419	exon	ENSG00000253729	PRKDC	0	0	12	0	0	0
7:74756820|74758855	exon	ENSG00000263001	GTF2I	0	0	2	0	0	0
1:212782372|212787637	exon	ENSG00000117697	NSL1	0	0	6	0	0	0
1:163654063|163735674	intergenic region	n/a	---	0	0	0	0	64	0
5:33637577|33662040	exon	ENSG00000151388	ADAMTS12	0	0	0	0	0	8
10:123797976|123799199	exon	ENSG00000121898	CPXM2	0	0	2	0	0	0
22:19191304|19199841	exon	ENSG00000070371	CLTCL1	0	16	4	0	0	0
15:64300319|64300723	exon	ENSG00000169118,ENSG00000259316	CSNK1G1,CTD-2116N17.1	24	0	8	0	0	6
9:132300630|132311856	exon	ENSG00000107290	SETX	26	0	8	0	0	4
12:82985925|83051018	exon	ENSG00000179104	TMTC2	0	0	2	0	0	0
2:160303330|160318227	exon	ENSG00000153250	RBMS1	0	0	8	0	0	0
12:42355161|42398994	exon	ENSG00000134283	PPHLN1	0	0	8	0	0	0
1:1676378|1739057	exon_intron	ENSG00000008128,ENSG00000189339,ENSG00000189409,ENSG00000215790,ENSG00000215914,ENSG00000227775,ENSG00000268575	CDK11A,MMP23A,MMP23B,RP1-283E3.4,RP1-283E3.8,SLC35E2,SLC35E2B	0	0	0	0	0	4
6:85517756|85536924	exon	ENSG00000135317	SNX14	0	0	2	0	0	0
4:95278259|95335631	exon	ENSG00000182168	UNC5C	0	0	14	12	0	0
5:34175445|34182867	exon	ENSG00000215158	RP11-1023L17.1	0	0	10	0	0	0
17:82563354|82571870	exon	ENSG00000141568	FOXK2	0	0	42	0	20	6
[truncated: 28,620 more rows]
